# Supplementary material for: Transconjugant range of PromA plasmids in microbial communities is predicted by sequence similarity with the bacterial host chromosome
Source: Microb Genom. 2023 Jun 21;9(6):mgen001043. doi: 10.1099/mgen.0.001043 (PMC10327500; doi:10.1099/mgen.0.001043)
Supplement: Supplementary material 2 [file mgen-9-1043-s002.xlsx]

## Sheet: Table S1
Table S1. Primers used in this study
Name	aSequence (5 '-3')	Note
pBBR_11repA_F	tatcgataagcttgatatcgAATTCTCACCTCAAAACCTCGGAACAG	For construction of pBBR1MCS-2_11repA
pBBR_11repA_R	tggatcccccgggctgcaggAATTCTCATAGCGGAAGCCGGCG
pBBR_68repA_F	tatcgataagcttgatatcgAATTCAATTCGATTGGTTCTTGCCCC	For construction of pBBR1MCS-2_68repA
pBBR_68repA_R	tggatcccccgggctgcaggAATTCTCAGAAGCCAAGCCCCTTTTG
pBBR_12repA_F	aggtcgacggtatcgataagcttgatatcgAAAGCAAAAAGCCAGCAG	For construction of pBBR1MCS-2_12repA
pBBR_12repA_R	ctagaactagtggatcccccgggctgcaggTCAGAAACCAAGCGACGG
pBBR_62repA_F	tatcgataagcttgatatcgAATTCAATTCGAAAGGTCTGATGCTG	For construction of pBBR1MCS-2_62repA
pBBR_62repA_R	tggatcccccgggctgcaggAATTCCTAAATAGGCAACCTTCTTTG
pUC19_11oriVTc_F	atccccgggtaccgagctcgAATTCCCTCGGCTGGCTTGTGGA	For construction of pUC19_11oriVTc
pUC19_68oriVTc_F	atccccgggtaccgagctcgAATTCCGAGGACGGGCCGCCGTC	For construction of pUC19_68oriVTc
pUC19_62oriVTc_F	atccccgggtaccgagctcgAATTCCCTTGTGGATAACAAAAGTTATC	For construction of pUC19_12oriVTc
pUC19_116862oriVTc_R	ttgtaaaacgacggccagtgAATTCGGAGTGGTGAATCCGTTAGCG	For construction of pUC19_11oriVTc, pUC19_68oriVTc and pUC19_62oriVTc
pUC19_12oriVTc_F	actctagaggatccccgggtaccgagctcgATCGAGGACGGGCCACCG	For construction of pUC19_12oriVTc
pUC19_12oriVTc_R	agtcacgacgttgtaaaacgacggccagtgGGTTTGCGTATTGGGCGCAT
pSN1104-11_repA_F	AGGCATGAGCGCAGAAGAC	For check the presence of pSN1104-11 of transcojugants
pSN1104-11_repA_R	CCACCATCACATGCTTCAAC
pSN1104-11_traS_F	GCCGCAAGGGTAAGAACAT
pSN1104-11_traS_R	CTGCTGCGTCTGCTCGAC
pMH0613-68_repA_F	CGATGAAGCAGAGCTTGATAA	For check the presence of pMH0613-68 of transcojugants
pMH0613-68_repA_R	CTGGGGTACATCACCAGTCC
pMH0613-68_traS_F	TAATCGACGGCATCATCAAG
pMH0613-68_traS_R	GTCATGCTTCGTCACGACTG
pYK0414-12_repA_F	GTTGAAGGCTTTCAGGCAAT	For check the presence of pYK0414-12 of transcojugants
pYK0414-12_repA_R	CAAAACGTGTTCGATGCACT
pYK0414-12_traS_F	GCCGAAGTCATGGTGAAAAT
pYK0414-12_traS_R	ATCTGGTCTGCTCGTCTTCC
pSN0729-62_repA_F	TTGACGAAGACGCTTACACG	For check the presence of pSN0729-62 of transcojugants
pSN0729-62_repA_R	AGAACAAGGCCGTTAGCAGA
pSN0729-62_traS_F	CGTGAAATTGATGGGGTTCT
pSN0729-62_traS_R	TTCAACCTGTTCAGCGTGTC
aNucleotides specific for the target genes are in uppercase and those for overlapping ends during HiFi DNA assembly system.

## Sheet: Table S2
Table S2. GC contents (%) of 24 conserved genes in all PromA plasmid
Name	Accession number	Size (bp)	Subgroup	whole genome	traA	traS	traL	repA	korB	traB	ardC	traC	traR	traG	traK	traH	traQ	traO	traN	traM	traI	traJ	traF	ssb	traD	incC	traE	korA
pEN1	MN536506	59194	gamma	63.4	67.2	67.1	66.1	65.8	65.5	64.8	64.9	64.7	63.7	64.1	64.1	63.4	66.1	62.9	63.8	62.9	63.6	61.5	61.1	60.2	58.6	61.5	60.8	62.1
pSN1104-34	AP018708	41117	gamma	63.7	67.6	66.9	66.3	66.4	65.5	64.7	64.9	64.7	63.7	64.1	63.8	63.4	66.1	62.8	63.4	62.6	63.6	61.2	61.4	60.2	58.6	61.5	60.8	62.1
pSN1104-11	AP018707	41033	gamma	63.7	67.2	66.9	66.3	66.4	65.5	64.8	64.9	64.7	63.7	64.1	63.8	63.4	66.1	62.8	63.4	62.6	63.6	61.2	61.4	60.2	58.6	61.5	60.8	62.1
pPBL-H3_B4-2	CP044974	104808	gamma	62.9	67.6	67.1	66.3	65.8	65.4	64.6	64.8	64.7	62	63.8	63.9	63.4	66	63	63.4	62.4	63.6	61.2	61.1	60.2	59	61.6	60.9	62.1
pBPS33-2	CP044551	106879	gamma	63.1	67.3	67.1	66.3	65.8	65.4	64.7	64.8	64.7	62	63.8	63.9	63.4	66	63	63.4	62.4	63.6	61.2	61.1	60.2	59	61.6	60.7	62.1
pPBL-H3_B2-2	CP044977	107359	gamma	62.8	67.2	67.1	66.3	65.8	65.4	64.6	64.8	64.7	62	63.8	63.9	63.4	66	63	63.4	62.4	63.6	61.2	61.1	60.2	59	61.6	60.7	62.1
pYKBP024	LC623923	41237	gamma	63.7	67.7	66.7	66.1	66.6	66.2	64.7	64.7	64.7	63.4	64.7	64.4	63.8	63	62.9	63.3	62.5	63.6	62.2	62.4	59.9	59	61.1	60.9	61.8
pMNCE066	LC623893	41168	gamma	63.7	67.6	66.7	66.1	66.6	65.8	64.8	64.6	64.7	63.4	64.7	64.3	63.7	63	62.9	63.4	62.5	63.6	62.2	62.4	59.9	59	61.1	60.9	61.8
pMH0621-74	LC623885	39677	gamma	63.5	67.8	66.7	66.1	66.6	66.2	64.7	64.7	64.7	63.4	64.4	64.2	63.8	63	62.9	63.4	62.4	63.6	62.2	62.4	59.9	59	61.1	60.9	61.5
pYKBM023	LC623921	40648	gamma	63.8	67.5	66.7	66.1	65.8	65.4	64.7	64.7	64.7	63.7	64.1	64.2	63.4	62.9	63.2	63.4	62.3	63.6	61.1	62.2	60.2	58.6	61.5	60.8	62.3
pSN0517-01	LC623904	41117	gamma	63.7	67.2	66.9	66.3	66	65.5	64.8	64.9	64.7	63.7	64.1	63.8	63.4	63.2	62.8	63.4	62.6	63.6	61.2	61.4	60.2	58.6	61.5	60.8	62.1
pMNCE067	LC623932	40940	gamma	63.6	67.6	66.9	66.3	66	65.7	64.7	64.8	64.7	63.2	64.1	64.1	63.3	63.2	62.8	63.4	62.6	63.6	61.2	61.4	59.9	58.6	61	60.8	61.8
pMNCK068	LC623899	40940	gamma	63.6	67.5	66.9	66.3	66	65.7	64.7	64.8	64.7	63.2	64.1	64.1	63.3	63.2	62.8	63.4	62.6	63.6	61.2	61.4	59.9	58.6	61	60.8	61.8
pMNBM065-1	LC623891	41504	gamma	63.8	65.6	67.1	66.1	65.5	65.4	62.9	64.9	62.5	63.7	64.1	64.1	63.4	63.2	65.3	63.4	63	63.6	61.5	61.1	60.2	59.6	61.4	58.6	61.8
pMRAD02	CP001003	47003	unclassified	62.5	67.5	66.8	65	62.5	63	64.7	60.6	64.7	63.8	64.1	61.9	62	67.7	65	61.9	61.7	64.3	63	61.5	59	58.6	60.4	60.8	58.2
plasmid2	CP009154	47098	alpha	61.9	63.8	64.2	63.6	64.1	64.1	61.4	61.4	60.5	62.3	61	62.4	61.6	64.7	63.4	61.5	61.1	58	61.6	59.8	59.7	58.3	58.4	57.2	58.8
pMHAD016	LC623888	41022	beta-1	60.7	67	62.6	62.7	62.6	63.1	64.7	62.1	61.9	62.5	61.3	60.9	60.1	59	60.6	58.8	58.8	57.6	60.1	59.1	59.4	57.6	56.8	59.5	54.9
pYKBG020	LC623916	42850	beta-1	60.9	63.9	62.6	63	61.7	64	61.7	61.7	60.5	61.8	61.6	60.6	60.5	60.8	60.8	59.1	59.4	58.2	60.7	59.6	59.7	58.3	57.2	57.2	55.6
pYK0709-71	LC623909	41972	beta-1	61	63	62.7	63	62.7	63.8	61.5	61.6	60.2	60.6	62.3	60.9	60.5	61.5	60.8	59.1	59.5	58.2	60.6	59.3	59.7	58.3	57.3	56.6	54.4
pYK0413-01	LC623905	42291	beta-1	61	63	62.7	63.3	62.7	63.8	61.6	61.7	60.2	61.5	61.3	60.8	60.5	60.6	60.8	59.1	59.3	58.2	60.6	59.6	59.7	58.3	57.3	56.6	54.4
pYKAR019	LC623912	41954	beta-1	61	63	62.7	63.1	62.7	63.8	61.6	61.5	59.9	61.3	62.3	60.9	60.4	60.6	60.7	59.1	59.4	58.2	60.2	59.3	59.7	58.3	57.3	56.6	54.4
pYK0422-04	LC623907	42189	beta-1	60	63	62.5	63	62.7	62.9	61.6	60	60.2	61.8	61.3	61.1	60	60.4	60.6	58.5	58.5	57.7	59.9	59.3	58.6	58	56.6	56.6	54.1
pMH0613-68	LC623883	41831	beta-1	60.7	63.6	62.6	62.7	62.6	63.1	62	61.5	60.2	62.5	61.3	60.9	60.1	59.7	60.6	58.8	58.8	57.6	60.1	59.1	59.4	58.6	56.8	56.6	54.9
pYKBL021	LC623918	44255	beta-1	60.6	63.5	62.7	62.7	62.6	63.1	62	61.5	60.2	62.3	61.3	60.8	60	59	60.6	58.8	58.8	57.6	60.1	59.1	59.4	58.6	56.8	56.6	54.9
pYKBM022	LC623920	42027	beta-1	60.7	63.5	62.7	62.7	62.7	63.1	62	61	60.2	62.5	61.3	60.9	60	59	60.6	58.8	58.8	57.6	60.1	58.9	59.4	58.6	56.8	56.6	54.6
pYKBS026	LC623926	42060	beta-1	60.7	63.5	62.8	62.8	62.6	63.2	61.4	61.6	60.5	62.5	61.3	61.1	60.1	59	60.6	58.9	58.8	57.6	60.1	59.1	59.4	58.3	56.8	56.6	54.9
pYKBM011-2	LC623882	42060	beta-1	60.7	63	62.8	62.8	62.6	63.2	61.6	61.6	60.2	62.5	61.3	61.1	60.1	59	60.6	58.9	58.8	57.6	60.1	59.1	59.4	58	56.8	56.6	54.9
pYK0709-104	LC623908	41611	beta-1	60.6	63.9	62.2	62.7	62.6	63.3	61.6	61.6	60.5	62.5	61.3	61.1	60.2	58.3	60.9	58.8	58.7	57.6	60.1	58.9	59.4	58.3	56.8	57.5	54.2
pS28-3	MF495477	48922	beta-1	60.6	63.3	62.6	63.2	61.6	63	61.4	62.1	60.5	62	61.3	60.3	60	58.7	60.7	58.5	59	57.6	60.2	58.1	traO	58.3	56.8	56.7	54
pXI1	CP020047	42402	beta-1	60.7	62.9	62.6	63	62.5	63.4	61.6	62.3	59.9	62.7	60.5	60.8	60.2	57	60.7	59.1	58.5	57.6	59.9	59.4	58.9	58.6	56.3	56.7	54.6
pMHAA012	LC623886	42059	beta-1	60.7	63	62.7	62.6	62.6	63.1	60.6	61.5	56.7	62.5	61.3	60.9	60	59	60.6	58.8	58.7	57.6	60.1	59.1	59.4	58	56.8	56.5	54.9
pSFA231	KJ850907	41518	beta-1	60.5	61.9	62.6	63.4	61.3	64	58.4	61.4	59.9	62	61.3	60.3	60	59.2	60.7	58.5	59	57.6	60.2	58.1	59.7	59	57.2	57.3	55.3
pTer331	EU315244	40457	beta-1	60.6	63.9	61.7	62.4	62.2	63.4	61.4	61.2	60.5	62	60.9	60	59.6	60.6	60.8	59	58.6	57	58.8	58.2	60.2	58.6	55.9	55.7	55.9
pIPO2T	AJ297913	45319	beta-1	58.9	63.4	61.9	62.1	61.3	61.9	61.4	61.1	60.5	61.3	59.6	60.1	59.7	59.5	60.4	58.8	58.9	57	58.9	58.3	59.4	58.3	56.6	56.4	55.4
pSB102	AJ304453	55578	alpha	59.8	63.6	60.3	62	61	58.4	61.4	60.1	60.5	57.9	63.1	58.6	60.7	60.9	59.3	59.6	57.5	58.2	58	60.1	54.6	58.3	53.9	57.2	58
pMOL98	FJ666348	55563	beta-1	59.9	63	62.5	63	61.5	62.4	61.6	61.3	60.2	62	60.9	60.9	50.7	60.4	60.4	58.8	58.7	57.6	60.3	59.3	59.7	58.3	57.2	56.6	55.6
pALTS28	MN366357	60911	beta-1	57.6	63	62.4	62.9	61.9	63.5	61.5	61.2	60.2	62.7	61.3	60.8	50.7	59.7	55.9	58.9	58.5	57.6	60.2	59.2	59.2	58.3	56.6	56.6	54.2
pYKCT010	LC623930	41020	beta-2	57	59.6	57.5	57.9	59	59.8	59	57.6	58.3	56.8	57.7	56.2	55.8	57.3	56.7	54.8	55.6	57.9	54.4	54.8	56.9	53.4	52.4	53.7	54.3
pYK0414-12	LC623906	42497	beta-2	56.5	59.5	57.9	58.6	58.8	59.4	59.6	58.5	58.3	56	55.2	56.4	54.1	56.3	56.6	55.2	56.1	56.3	55.7	55.2	56.9	52.5	52.3	53.4	53.9
pSN0729-70	AP018706	39117	delta	54.2	57.5	55.6	55.8	57.3	54.5	55.4	56.7	56.2	53.9	49.4	50.4	53.2	54.7	53.2	51.6	53.8	56.6	52.9	54.3	53.7	53.8	51.9	50.4	52.3
pSN0729-62	AP018705	38644	delta	54.3	57.5	55.8	56	57.4	54.6	54.9	56.2	55.9	54.1	49.4	50.4	53.2	54.5	52.6	51.8	53.8	56.6	52.9	54.6	53.7	53.8	51.8	50.5	52.6

## Sheet: Table S3
Table S3. The identity of nucleotide and/or amino acid sequences of 24 conserved gene / protein of four PromA plasmids
repA / RepA						traL / TraL
	pSN1104-11	pMH0613-68	pYK0414-12	pSN0729-62			pSN1104-11	pMH0613-68	pYK0414-12	pSN0729-62
pSN1104-11						pSN1104-11
pMH0613-68	60.6/56.8					pMH0613-68	68.4/67.7
pYK0414-12	61.7/57.8	77.7/79.7				pYK0414-12	66.4/69.4	78.4/83.3
pSN0729-62	67.7/75.7	58.4/55.4	57.3/54.3			pSN0729-62	57.4/58.6	58.0/56.9	59.0/58.0
ardC / ArdC						traK / TraK
	pSN1104-11	pMH0613-68	pYK0414-12	pSN0729-62			pSN1104-11	pMH0613-68	pYK0414-12	pSN0729-62
pSN1104-11						pSN1104-11
pMH0613-68	75.9/74.3					pMH0613-68	69.8/69.8
pYK0414-12	73.5/73.5	87.6/90.4				pYK0414-12	67.3/69.5	84.1/90.3
pSN0729-62	76.8/79.1	67.2/68.8	67.7/68.8			pSN0729-62	66.6/74.6	63.1/70.7	61.8/68.0
ssb / Ssb						traJ / TraJ
	pSN1104-11	pMH0613-68	pYK0414-12	pSN0729-62			pSN1104-11	pMH0613-68	pYK0414-12	pSN0729-62
pSN1104-11						pSN1104-11
pMH0613-68	79.0/77.1					pMH0613-68	68.7/69.1
pYK0414-12	75.1/77.1	91.1/97.5				pYK0414-12	67.8/69.1	83.8/90.7
pSN0729-62	77.6/83.9	73.6/74.5	71.9/74.8			pSN0729-62	64.3/66.7	59.0/53.5	59.4/53.5
korA / KorA						traI / TraI
	pSN1104-11	pMH0613-68	pYK0414-12	pSN0729-62			pSN1104-11	pMH0613-68	pYK0414-12	pSN0729-62
pSN1104-11						pSN1104-11
pMH0613-68	66.2/65.9					pMH0613-68	62.6/53.7
pYK0414-12	66.4/65.6	87.6/89.6				pYK0414-12	55.7/50.0	69.1/72.2
pSN0729-62	76.4/79.1	66.7/64.3	65.9/64.8			pSN0729-62	40.4/41.9	42.1/34.9	53.5/44.8
incC / IncC						traH / TraH
	pSN1104-11	pMH0613-68	pYK0414-12	pSN0729-62			pSN1104-11	pMH0613-68	pYK0414-12	pSN0729-62
pSN1104-11						pSN1104-11
pMH0613-68	74.8/74.0					pMH0613-68	78.1/82.8
pYK0414-12	71.6/71.4	87.0/91.6				pYK0414-12	74.0/79.5	78.9/86.7
pSN0729-62	75.7/83.3	67.8/73.6	66.9/70.1			pSN0729-62	52.1/40.9	51.5/41.2	50.0/41.7
korB / KorB						traG / TraG
	pSN1104-11	pMH0613-68	pYK0414-12	pSN0729-62			pSN1104-11	pMH0613-68	pYK0414-12	pSN0729-62
pSN1104-11						pSN1104-11
pMH0613-68	54.2/61.1					pMH0613-68	60.7/64.3
pYK0414-12	53.6/59.1	85.7/82.2				pYK0414-12	55.5/60.9	70.8/67.4
pSN0729-62	68.1/65.4	46.0/52.2	48.2/52.9			pSN0729-62	51.7/45.5	45.8/46.2	48.3/39.3
traS / TraS						traF / TraF
	pSN1104-11	pMH0613-68	pYK0414-12	pSN0729-62			pSN1104-11	pMH0613-68	pYK0414-12	pSN0729-62
pSN1104-11						pSN1104-11
pMH0613-68	65.1/60.1					pMH0613-68	74.8/73.3
pYK0414-12	63.0/60.90	84.9/88.3				pYK0414-12	67.8/71.4	78.9/82.3
pSN0729-62	66.6/60.9	59.3/59.4	58.8/58.5			pSN0729-62	61.1/60.5	60.9/57.6	64.2/60.9
traR / TraR						traE / TraE
	pSN1104-11	pMH0613-68	pYK0414-12	pSN0729-62			pSN1104-11	pMH0613-68	pYK0414-12	pSN0729-62
pSN1104-11						pSN1104-11
pMH0613-68	67.1/65.8					pMH0613-68	77.3/75.5
pYK0414-12	64.5/65.6	75.1/76.2				pYK0414-12	76.1/77.0	88.4/95.0
pSN0729-62	64.2/67.0	59.4/54.7	60.7/58.5			pSN0729-62	74.5/83.2	70.0/74.5	70.7/75.7
traQ / TraQ						traD / TraD
	pSN1104-11	pMH0613-68	pYK0414-12	pSN0729-62			pSN1104-11	pMH0613-68	pYK0414-12	pSN0729-62
pSN1104-11						pSN1104-11
pMH0613-68	60.6/57.5					pMH0613-68	79.9/76.6
pYK0414-12	60.4/53.2	79.1/82.8				pYK0414-12	80.2/83.2	87.7/91.6
pSN0729-62	66.3/66.7	53.1/50.5	52.2/48.4			pSN0729-62	68.9/75.7	67.0/73.8	65.7/74.8
traO / TraO						traC / TraC
	pSN1104-11	pMH0613-68	pYK0414-12	pSN0729-62			pSN1104-11	pMH0613-68	pYK0414-12	pSN0729-62
pSN1104-11						pSN1104-11
pMH0613-68	57.4/44.5					pMH0613-68	79.9/76.6
pYK0414-12	55.5/44.5	84.9/89.2				pYK0414-12	80.2/83.2	87.7/91.6
pSN0729-62	52.5/47.3	55.5/46.0	54.5/45.6			pSN0729-62	68.9/75.7	67.0/73.8	65.7/74.8
traN / TraN						traB / TraB
	pSN1104-11	pMH0613-68	pYK0414-12	pSN0729-62			pSN1104-11	pMH0613-68	pYK0414-12	pSN0729-62
pSN1104-11						pSN1104-11
pMH0613-68	69.0/66.7					pMH0613-68	72.0/71.2
pYK0414-12	66.1/64.8	84.2/88.8				pYK0414-12	70.8/70.5	89.7/94.0
pSN0729-62	69.2/74.3	63.3/62.6	62.8/62.2			pSN0729-62	76.3/81.6	68.1/69.8	67.5/86.8
traM / TraM						traA / TraA
	pSN1104-11	pMH0613-68	pYK0414-12	pSN0729-62			pSN1104-11	pMH0613-68	pYK0414-12	pSN0729-62
pSN1104-11						pSN1104-11
pMH0613-68	77.2/78.9					pMH0613-68	63.3/61.0
pYK0414-12	75.4/78.9	89.6/96.1				pYK0414-12	61.8/58.5	81.0/85.0
pSN0729-62	67.5/73.1	71.6/74.8	70.1/73.4			pSN0729-62	66.3/66.3	58.3/56.4	58.3/56.6

## Sheet: Table S4
Table S4. Transformation efficiency of pUC19 with oriV region of PromA plasmids into P. putida KT2440 with pBBR1 MCS-2 with repA gene of PromA plasmids(CFU/μg DNA)
repA	oriV				control
	pSN1104-11	pMH0613-68	pYK0414-12	pSN0729-62	pUC19
pSN1104-11	2875.44	4983.74	2515.32	791.036	<1.0E+04
pMH0613-68	523.629	1212.26	1153.82	629.233	<1.0E+04
pYK0414-12	631.966	694.201	605.753	395.518	<1.0E+04
pSN0729-62	938.92	5957.7	4269.12	1083.18	<1.0E+04

## Sheet: Table S5
Table S5. Transconjugants and plasmid negative transconjugants of PromA plasmids obtained by culture-dependent methoda
Phylumb	Class	Family	Genus	GC%	pSN1104-11						pMH0613-68						pYK0414012						pSN0729-62
					SL_positive	SL_negative	SA_positive	SA_negative	LL_positive	LL_negative	SL_positive	SL_negative	SA_positive	SA_negative	LL_positive	LL_negative	SL_positive	SL_negative	SA_positive	SA_negative	LL_positive	LL_negative	SL_positive	SL_negative	SA_positive	SA_negative	LL_positive	LL_negative
Proteobacteria (475)	Alphaproteobacteria (9)	Rhizobiaceae (9)	Rhizobium (3)	58-62	1	-	-	1	1	1	-	-	-	-	-	-	-	-	-	-	-	-	-	-	-	-	1	-
			Agrobacterium (1)	59	-	-	1	-	-	-	-	-	-	-	-	-	-	-	-	-	-	-	-	-	-	-	-	-
			Bejierinvkia (1)	57	1	-	-	-	-	-	-	-	-	-	-	-	-	-	-	-	-	-	-	-	-	-	-	-
			Ensifer (4)	62-63	1	-	3	-	-	-	-	-	-	-	-	-	-	-	-	-	-	-	-	-	-	-	-	-
			Martelella	62	-	-	-	-	-	1	-	-	-	-	-	-	-	-	-	-	-	1	-	-	-	-	-	-
		Stappiaceae	Pannonibacter	-	-	-	-	-	-	-	-	-	-	-	-	-	-	-	-	-	-	-	-	-	-	-	-	-
	Betaproteobacteria (80)	Comamonadaceae (68)	Comamonas (60)	60-68	-	-	-	-	-	-	54	1	-	-	-	-	-	-	-	-	-	-	6	-	-	-	-	-
			Variovorax (2)	68	-	-	2	-	-	-	-	-	-	-	-	-	-	2	-	-	-	-	-	-	-	-	-	-
			Acidovorax	64-68	-	-	-	-	-	1	-	-	-	-	-	-	-	-	-	-	-	1	-	-	-	-	-	-
		Burkhorderiaceae (6)	Burkholderia (2)	67-68	-	-	-	-	-	-	-	-	1	2	-	-	-	-	-	1	-	-	-	-	1	-	-	-
			Delftia (4)	66-67	2	-	-	-	-	-	-	-	-	-	-	-	-	2	-	-	-	-	2	-	-	-	-	-
			Herbaspirillum	61-65	-	-	-	1	-	-	-	-	-	-	-	-	-	-	-	-	-	-	-	-	-	-	-	-
		Alcaligenaceae (12)	Achromobacter (12)	64-68	-	-	1	1	3	-	-	-	-	-	-	-	2	-	-	-	1	1	3	-	-	-	2	-
	Gammaproteobacteria (386)	Xanthomonadaceae (30)	Aquimonas (1)	-	-	-	-	-	-	-	-	-	-	-	-	-	-	-	-	-	-	-	-	-	1	-	-	-
			Stenotrophomonas (29)	67-68	3	10	2	8	-	-	-	1	2	5	-	-	2	38	12	13	2	2	-	-	4	2	2	3
		Enterobacteriaceae (134)	Enterobacter (26)	54-57	3	-	-	-	-	-	11	2	3	3	3	-	-	3	1	-	-	-	1	-	4	-	-	-
			Klebsiella (17)	53-58	-	-	9	2	-	-	-	-	5	3	-	1	-	-	1	1	-	-	-	1	1	-	1	-
			Kosakonia (6)	53-56	4	3	-	-	-	-	2	2	-	-	-	-	-	1	-	-	-	-	-	-	-	-	-	-
			Lelliottia (1)	53-56	-	-	-	-	-	-	-	-	-	-	-	-	-	-	-	-	-	-	1	-	-	-	-	-
			Leclercia (4)	56	-	-	-	-	-	-	2	-	2	-	-	-	-	-	-	-	-	-	-	-	-	-	-	-
			Siccibacter (1)	-	-	-	-	-	-	-	-	-	1	-	-	-	-	-	-	-	-	-	-	-	-	-	-	-
			Pluralibacter (2)	59	-	-	-	-	-	-	-	-	1	-	-	-	-	-	-	-	-	-	-	-	1	1	-	-
			Yokenella (2)	-	2	-	-	-	-	-	-	-	-	-	-	-	-	-	-	-	-	-	-	-	-	-	-	-
			Raoultella (63)	55-57	33	12	1	-	-	-	3	1	3	2	-	-	2	23	-	1	-	-	18	2	3	-	-	-
			Citrobacter (8)	51-55	-	-	-	-	-	-	1	-	1	1	-	-	-	-	1	-	-	-	-	-	5	-	-	-
			Buttiauxella (2)	51	-	-	-	-	-	-	2	-	-	-	-	-	-	-	-	-	-	-	-	-	-	-	-	-
			Kluyvera (2)	53	-	-	-	-	-	-	1	1	-	-	1	-	-	-	-	-	-	-	-	-	-	-	-	-
			Serratia	53-60	-	-	-	-	-	-	-	-	-	1	-	-	-	-	-	-	-	-	-	-	-	1	-	-
		Erwiniaceae (1)	Erwinia (1)	53-55	-	-	-	-	-	-	-	-	-	-	-	-	-	-	-	-	-	-	1	-	-	-	-	-
			Pantoea	53-56	-	-	-	1	-	-	-	-	-	-	-	-	-	2	-	-	-	-	-	-	-	-	-	-
		Hafniaceae (1)	Hafnia (1)	49	-	-	-	-	-	-	-	-	-	-	1	-	-	-	-	-	-	-	-	-	-	-	-	-
		Pseudomonadaceae (97)	Pseudomonas (97)	57-67	13	-	3	6	6	-	8	-	1	-	-	-	-	2	2	2	2	-	54	1	6	2	2	-
		Moraxellaceae (3)	Acinetobacter (3)	35-43	-	-	-	-	-	-	-	-	-	-	-	-	-	-	-	-	3	-	-	-	-	1	-	-
		Aeromonadaceae (106)	Aeromonas (106)	59-62	-	-	-	-	18	4	-	1	1	8	25	12	-	-	9	3	16	12	1	-	14	-	22	-
		Vibrionaceae (6)	Vibrio (6)	42-51	-	-	-	2	-	5	-	-	-	-	-	1	-	-	-	-	1	3	-	-	-	-	5	-
		Shewanellaceae (8)	Shewanella (8)	40-55	-	-	-	-	-	2	-	-	1	-	-	2	-	-	-	-	-	-	-	-	-	-	7	1
Firmicutes (1)	Bacilli (1)	Bacillaceae (1)	Bacillus (1)	35-47	-	-	-	-	-	-	-	1	-	-	-	-	1	4	-	-	-	-	-	-	-	-	-	-
Bacteroidetes (5)	Flavobacteriia (4)	Flavobacteriaceae (4)	Flavobacterium (1)	31-47	-	3	-	-	-	-	-	1	-	-	-	-	-	3	-	-	-	-	1	-	-	-	-	-
			Chryseobacterium (2)	34-42	-	-	-	2	1	1	-	-	-	-	-	2	-	4	-	-	1	1	-	-	-	-	-	-
			Myroides (1)	34	-	-	-	-	-	-	-	-	-	-	-	-	-	-	-	-	-	-	-	-	-	-	1	-
	Sphingobacteriia (1)	Sphingobacteriaceae (1)	Sphingobacterium (1)	37-44	-	-	-	-	1	1	-	-	-	-	-	-	-	4	-	-	-	-	-	-	-	-	-	-
Actinobacteria (1)	Actinomycetia (1)	Promicromonosporaceae (1)	Krasilnikoviella (1)	-	-	-	1	-	-	-	-	-	-	-	-	-	-	-	-	-	-	-	-	-	-	-	-	-
		Microbacteriaceae	Microbacterium	62-72	-	-	-	-	-	1	-	-	-	-	-	-	-	-	-	-	-	-	-	1	-	-	-	-
unassigned				-	5		1		1		1		1		0		1		1		1		3		1		1
			plasmids positive /192		63	28	23	24	30	17	84	11	22	25	30	18	7	88	26	21	26	21	88	5	40	7	43	4
a“-” indicates no transconjugant were obtained. Common genera of the transconjugants for the four PromA plasmids are indicated in red. The conjugation conditions are indicated by SL: Soil-LBAgar, SA:Soil-Agar, and LL:Lake-Sanaru-LBAgar.
bThe numbers in parentheses indicate the number of obtained transconjugants.

## Sheet: Table S6
Table S6. The results of amplicon sequencing of transconjugants and environmenral sample in culture-independent method
Phylum	Class	Order	Family	Genus	Reads
					Soil-LBAgar										Soil-Agar										Lake-Sanaru-LBAgar
					Before Mating	After Mating (Without donor)	After Mating				Transconjugants				Before Mating	After Mating (Without donor)	After Mating				Transconjugants				Before Mating	After Mating (Without donor)	After Mating				Transconjugants
							pSN1104-11	pMH0613-68	pYK0414-12	pSN0729-62	pSN1104-11	pMH0613-68	pYK0414-12	pSN0729-62			pSN1104-11	pMH0613-68	pYK0414-12	pSN0729-62	pSN1104-11	pMH0613-68	pYK0414-12	pSN0729-62			pSN1104-11	pMH0613-68	pYK0414-12	pSN0729-62	pSN1104-11	pMH0613-68	pYK0414-12	pSN0729-62
Acidobacteria	Blastocatellia	Blastocatellales	Blastocatellaceae	Aridibacter	0	289	0	0	0	0	0	0	0	0	0	137	42	0	140	0	0	0	0	0	0	0	0	0	0	0	0	0	0	0
				Stenotrophobacter	0	0	0	0	0	0	0	0	0	0	108	16	20	0	0	16	0	0	0	0	0	0	0	0	0	0	0	0	0	0
			Pyrinomonadaceae	Brevitalea	334	0	0	0	0	0	0	0	0	0	568	37	14	10	6	0	0	0	0	0	0	0	0	0	0	0	0	0	0	0
		Bryobacterales	Bryobacteraceae	Paludibaculum	0	0	0	0	0	0	0	0	0	0	0	0	0	0	0	0	0	0	0	0	0	91	352	66	340	103	0	0	0	0
	Vicinamibacteria	Vicinamibacterales	Vicinamibacteraceae	Luteitalea	1006	0	0	0	0	0	0	0	0	0	151	0	0	0	0	3	0	0	0	0	0	0	0	0	0	0	0	0	0	0
				Vicinamibacter	1134	6	0	5	0	0	0	0	0	0	370	0	0	0	0	0	0	0	0	188	0	0	0	0	0	0	0	0	0	0
Actinobacteria	Acidimicrobiia	Acidimicrobiales	Ilumatobacteraceae	Ilumatobacter	0	0	0	0	0	0	92	95	0	13	0	0	0	0	0	0	0	0	0	0	2313	5	0	0	2	0	0	0	0	0
		Corynebacteriales	Corynebacteriaceae	Corynebacterium	0	0	0	0	0	0	101	188	231	0	0	0	0	0	0	0	806	1389	0	0	0	0	0	0	0	0	573	0	224	0
				Lawsonella	0	0	0	0	0	0	515	436	154	186	0	0	4	0	0	0	1238	985	1153	300	0	0	0	0	0	0	0	180	274	0
			Nocardiaceae	Williamsia	0	0	0	0	0	0	212	18	0	0	0	0	0	0	0	0	0	0	0	0	0	0	0	0	0	0	0	0	0	0
		Micrococcales	Brevibacteriaceae	Brevibacterium	0	0	0	0	0	0	0	126	0	47	0	0	0	0	0	0	0	0	0	0	0	0	0	0	0	0	0	0	0	0
			Demequinaceae	Demequina	0	0	0	0	0	0	0	107	0	0	0	0	0	0	0	0	0	0	0	0	378	0	0	0	0	0	0	0	0	0
			Dermabacteraceae	Brachybacterium	0	0	0	0	0	0	0	0	0	0	0	0	0	0	0	0	0	0	0	248	0	0	0	0	0	0	0	0	0	0
				Luteimicrobium	0	0	0	0	0	0	0	0	0	0	0	47	120	24	33	59	0	0	0	0	0	0	0	0	0	0	0	0	0	0
			Microbacteriaceae	Unassigned	0	0	0	0	0	0	0	0	0	0	0	0	0	0	0	0	0	0	0	0	2066	5	0	5	8	14	0	0	0	0
			Micrococcaceae	Micrococcus	0	0	0	0	0	0	0	0	0	0	0	0	0	0	0	0	0	0	0	309	0	0	0	0	0	0	0	0	0	0
			Mzabimycetaceae	Timonella	0	0	0	0	0	0	0	0	0	0	0	0	0	0	0	0	0	0	0	0	0	29	6	18	0	346	0	0	0	0
		Micromonosporales	Micromonosporaceae	Actinoplanes	0	0	0	0	0	0	0	0	0	0	0	0	0	0	0	0	0	0	0	0	229	0	0	0	0	0	0	0	0	0
		Propionibacteriales	Nocardioidaceae	Nocardioides	27	0	0	0	0	0	0	0	0	0	150	0	0	0	0	11	0	0	0	0	0	0	0	0	0	0	0	0	0	0
			Propionibacteriaceae	Cutibacterium	0	0	0	0	0	0	55	64	45	6	0	0	0	0	0	0	143	119	37	62	0	0	0	0	0	0	0	24	140	0
				Microlunatus	0	0	0	0	0	0	0	0	0	0	0	0	0	0	0	0	0	0	0	0	411	0	5	0	0	0	0	0	0	0
				Naumannella	0	0	0	0	0	0	0	0	0	0	0	0	0	0	0	0	0	0	0	0	1138	6	8	0	0	0	0	0	0	0
	Rubrobacteria	Gaiellales	Gaiellaceae	Gaiella	0	0	0	0	0	0	0	0	0	0	33	25	13	8	14	0	0	0	0	254	0	144	0	89	219	113	0	0	1225	0
	Streptomycetales	Streptomycetales	Streptomycetaceae	Streptomyces	130	0	34	0	57	71	554	0	0	0	31	889	1631	231	387	698	0	0	0	0	0	0	0	0	0	15	0	0	0	0
			Streptomycetaceae	Kitasatospora	0	48	105	57	268	173	117	0	0	0	0	828	884	261	400	237	9	0	0	0	0	0	0	0	0	0	0	0	0	0
	Thermoleophilia	Solirubrobacterales	Conexibacteraceae	Conexibacter	0	0	0	0	0	0	221	0	79	0	0	0	0	0	14	0	0	0	0	0	0	0	0	0	0	0	0	0	0	0
			Solirubrobacteraceae	Solirubrobacter	0	0	186	583	257	354	592	320	380	65	0	0	0	0	0	0	0	0	0	0	0	0	0	0	0	0	0	0	0	0
Bacteroidetes	Bacteroidia	Bacteroidales	Dysgonomonadaceae	Dysgonomonas	0	0	0	0	0	0	0	0	0	0	0	0	0	0	0	0	0	0	0	0	0	0	0	55	303	0	0	0	232	0
			Porphyromonadaceae	Porphyromonas	0	0	0	0	0	0	0	0	0	0	0	0	0	0	0	0	433	0	0	0	0	0	0	0	0	0	0	0	0	0
			Prevotellaceae	Prevotella	0	0	0	0	0	0	0	0	0	0	0	0	0	0	0	0	0	314	0	0	0	0	0	0	0	0	0	0	0	0
				Prevotellamassilia	0	0	0	0	0	0	0	0	0	0	0	0	0	0	0	0	0	0	0	0	0	0	0	0	0	0	0	0	208	0
		Marinilabiliales	Marinilabiliaceae	Mangroviflexus	7	15	0	158	24	0	0	0	0	0	0	0	0	0	0	0	0	0	0	0	0	0	0	0	0	0	0	0	0	0
	Chitinophagia	Chitinophagales	Chitinophagaceae	Arvibacter	0	117	22	100	26	119	121	0	0	0	0	311	85	153	102	395	0	0	0	0	0	0	0	0	0	0	0	0	0	0
				Chitinophaga	0	164	89	99	69	0	0	0	0	0	25	1531	1700	2830	2039	3060	9	169	0	0	0	0	0	0	0	0	0	0	0	0
				Filimonas	0	0	0	217	45	0	0	0	0	0	0	0	0	0	0	0	0	0	0	0	0	0	0	0	0	0	0	0	0	0
				Pseudobacter	0	0	0	0	0	0	0	0	0	0	8	76	11	111	69	86	0	0	0	0	0	0	0	0	0	0	0	0	0	0
				Pseudoflavitalea	0	0	0	69	6	0	121	0	0	0	0	0	0	0	0	0	0	0	0	0	0	0	0	0	0	0	0	0	0	0
				Sediminibacterium	184	8	0	8	0	0	0	141	0	0	54	30	13	8	19	15	0	0	0	0	92	0	0	0	0	0	0	0	0	0
				Taibaiella	0	14	0	50	0	0	0	0	108	0	0	0	0	0	0	0	0	0	0	0	0	0	0	0	0	0	0	0	0	0
				Terrimonas	0	0	0	0	0	0	127	0	0	0	0	0	6	0	0	0	0	0	0	0	90	518	0	271	5	0	0	883	0	0
	Cytophagia	Cytophagales	Cyclobacteriaceae	Algoriphagus	0	0	0	0	0	0	0	0	0	0	0	0	0	0	0	0	0	0	0	0	188	142	0	0	7	1273	0	0	0	0
			Cytophagaceae	Dyadobacter	0	0	0	0	0	10	126	0	0	0	0	0	0	0	0	0	0	0	0	0	0	0	0	0	0	0	0	0	0	0
				Emticicia	0	0	0	0	0	0	0	0	0	0	0	0	0	0	0	0	0	0	0	0	0	321	53	37	0	0	0	0	0	0
				Flectobacillus	0	0	0	0	0	0	0	0	0	0	0	0	0	0	0	0	0	0	0	0	0	0	0	475	0	0	0	0	0	0
				Fluviimonas	67	0	9	6	0	0	0	0	0	0	38	200	68	11	51	121	0	0	0	0	0	0	0	0	0	0	0	0	0	0
			Fulvivirgaceae	Chryseolinea	779	0	200	119	192	6	0	0	106	0	0	0	0	0	0	0	0	0	0	0	0	0	0	0	0	0	0	0	0	0
			Hymenobacteraceae	Hymenobacter	0	0	0	0	0	0	0	128	0	0	0	0	0	0	0	0	0	0	0	0	0	0	0	0	0	0	0	0	0	0
	Flavobacteriia	Flavobacteriales	Crocinitomicaceae	Fluviicola	0	0	0	0	0	0	0	0	0	0	0	0	0	0	0	0	0	0	0	0	0	0	0	2012	0	0	0	0	0	0
			Flavobacteriaceae	Flavobacterium	261	3651	4547	4884	4524	12425	1025	219	1188	162	2	0	0	0	0	0	0	0	0	0	0	2598	6	184	211	49	0	0	276	0
				Maribacter	0	0	0	0	0	0	0	0	0	0	0	0	0	0	0	0	0	0	0	0	0	62	0	45	46	167	0	0	222	0
				Myroides	0	0	0	0	0	0	0	0	0	0	0	0	0	0	0	0	0	0	0	0	0	868	2954	2007	0	5069	0	0	0	0
			Schleiferiaceae	Phaeocystidibacter	0	0	0	0	0	0	0	0	0	0	0	0	0	0	0	0	0	0	0	0	232	0	0	0	0	0	0	0	0	0
			Weeksellaceae	Unassigned	118	0	0	11	10	0	0	0	0	0	0	407	62	108	242	521	0	0	0	0	0	0	0	0	0	0	0	0	0	0
				Chryseobacterium	141	1571	3858	5320	3223	3863	546	689	878	67	2695	4819	3666	3445	7044	4165	23	0	1621	18	0	2669	9656	2969	11013	11621	0	599	2065	3
				Elizabethkingia	0	0	0	0	0	0	0	0	0	0	422	129	79	163	99	259	0	0	14	0	248	23	0	9	682	148	0	0	0	2024
	Saprospiria	Saprospirales	Lewinellaceae	Lewinella	0	0	0	0	0	0	0	0	0	0	0	0	0	0	0	0	0	0	0	0	441	0	11	0	0	0	0	0	0	0
	Sphingobacteriia	Sphingobacteriales	Sphingobacteriaceae	Mucilaginibacter	0	346	117	57	147	24	0	0	0	0	99	501	306	273	325	473	0	0	0	0	0	0	0	0	0	0	0	0	0	0
				Pedobacter	164	2409	45	523	28	689	289	426	91	381	633	0	0	0	8	0	0	0	0	7	0	3972	0	0	0	0	0	0	0	0
				Solitalea	0	61	195	870	206	0	575	157	153	0	0	8	0	0	37	31	0	0	0	0	0	0	0	0	0	0	0	0	0	0
				Sphingobacterium	144	772	3847	1574	2549	885	873	248	505	114	3776	71	0	131	56	300	0	101	0	42	0	0	2501	72	0	0	0	0	0	0
Balneolaeota	Balneolia	Balneolales	Soortiaceae	Soortia	0	0	0	0	0	0	0	0	0	0	0	0	0	0	0	0	0	0	0	0	389	0	0	0	0	0	0	0	0	0
Calditrichaeota	Calorithrix	Unassigned	Unassigned	Unassigned	0	0	0	0	0	0	0	0	0	0	0	0	0	0	0	0	0	0	0	0	112	0	0	0	0	0	0	0	0	0
Chlamydiae	Parachlamydiales	Parachlamydiaceae	Candidatus	Protochlamydia	0	39	41	50	63	0	180	86	0	0	0	29	72	18	76	30	500	0	0	0	0	0	0	0	0	0	0	0	0	0
	Chlamydiia	Parachlamydiales	Simkaniaceae	Simkania	182	4	0	0	0	0	0	0	0	0	0	0	0	0	0	0	0	0	0	0	0	0	0	0	0	0	0	0	0	0
Chloroflexi	Anaerolineae	Anaerolineales	Anaerolineaceae	Leptolinea	208	0	0	0	21	0	0	0	0	0	0	0	0	0	0	0	0	0	0	0	0	0	0	0	0	0	0	0	0	0
	Chloroflexia	Chloroflexales	Chloroflexineae	Oscillochloridaceae	0	0	0	0	0	0	110	0	0	65	0	0	0	0	0	0	0	0	0	0	26	0	0	0	0	0	0	0	0	0
		Herpetosiphonales	Herpetosiphonaceae	Herpetosiphon	0	0	0	0	0	0	0	0	0	0	0	0	0	0	0	0	0	0	0	0	0	0	0	1885	0	0	0	0	0	0
Cyanobacteria	Oscillatoriophycideae	Chroococcales	Cyanobacteriaceae	Cyanobacterium	0	0	0	0	0	0	0	224	0	0	0	0	0	0	0	0	0	0	0	0	10	0	0	0	0	0	0	0	0	0
	Cyanophyceae	Synechococcales	Synechococcaceae	Cyanobium	0	0	0	0	0	0	33	93	0	0	0	0	0	0	0	0	0	0	0	0	476	0	11	0	8	19	0	0	0	0
Firmicutes	Bacilli	Bacillales	Alicyclobacillaceae	Alicyclobacillus	0	0	0	896	0	0	0	0	0	0	0	0	0	0	0	173	0	0	0	0	0	0	0	0	0	0	0	0	0	0
			Bacillaceae	Aeribacillus	0	0	0	0	0	0	0	0	0	0	0	0	0	0	0	0	103	0	0	0	0	0	0	0	0	0	0	0	0	0
				Bacillus	23	498	932	602	490	162	248	0	338	76	36	0	0	0	0	3	691	742	0	0	0	0	614	44	732	903	4997	0	502	0
				Lysinibacillus	0	0	0	0	0	0	0	0	0	0	0	0	0	0	0	0	0	0	0	0	0	0	0	0	0	314	0	0	0	0
				Unassigned	0	0	0	0	0	0	0	0	0	0	0	0	7	0	0	0	597	0	1995	0	0	0	0	0	0	0	0	773	0	0
			Paenibacillaceae	Paenibacillus	0	0	0	0	0	0	0	0	0	0	0	118	101	193	308	115	0	0	0	0	0	0	0	0	0	0	0	0	0	0
			Staphylococcaceae	Staphylococcus	0	0	0	0	0	0	1455	240	347	5043	0	0	0	0	0	0	5681	594	0	1380	20	0	0	0	0	0	0	0	1188	0
			Thermoactinomycetaceae	Marininema	413	0	0	0	0	0	0	0	0	0	4	0	0	0	0	0	0	0	0	0	0	0	0	0	0	0	0	0	0	0
		Lactobacillales	Carnobacteriaceae	Granulicatella	0	0	0	0	0	0	0	0	109	0	0	0	0	0	0	0	0	0	0	0	0	0	0	0	0	0	0	0	0	0
			Streptococcaceae	Lactococcus	186	69	172	22	240	5	100	0	402	0	0	0	0	0	0	0	0	0	0	0	0	0	0	0	0	0	0	0	0	0
				Streptococcus	0	0	0	0	0	0	0	0	108	0	0	0	0	0	0	0	1265	240	3854	218	0	0	0	0	0	0	0	949	240	5
	Clostridia	Clostridiales	Caldicoprobacteraceae	Caldicoprobacter	0	0	0	0	0	0	0	0	0	0	0	0	0	0	0	0	0	0	0	0	157	0	0	0	0	0	0	0	0	0
			Clostridiaceae	Caminicella	0	0	0	0	0	0	0	0	0	0	0	0	0	0	0	0	0	0	0	0	129	3	0	0	12	0	0	0	0	0
				Clostridium	0	0	0	0	0	31	448	0	321	0	0	0	0	0	0	0	0	0	0	0	0	0	0	0	0	9	0	0	522	0
			Eubacteriaceae	Acetobacterium	0	0	45	138	19	0	0	0	0	0	0	0	0	25	41	60	0	0	0	0	0	0	0	0	0	0	0	0	0	0
				Eubacterium	44	0	0	18	0	0	369	0	38	184	0	0	0	0	0	0	0	0	0	0	0	0	0	0	0	0	0	0	0	0
			Hungateiclostridiaceae	Pseudobacteroides	0	0	0	0	0	0	0	0	0	0	0	0	0	0	0	0	0	0	0	0	0	0	0	0	0	0	0	0	0	784
			Ruminococcaceae	Monoglobus	0	0	0	0	0	0	147	0	0	0	0	0	0	0	0	0	0	0	0	0	0	0	0	0	0	0	0	0	0	0
	Clostridia	Thermoanaerobacterales	Thermoanaerobacteraceae	Gelria	302	19	0	0	0	0	0	0	0	0	0	0	0	0	0	0	0	0	0	0	0	0	0	0	0	0	0	0	0	0
		Thermosediminibacterales		Thermosediminibacter	0	0	0	0	0	0	0	0	0	0	0	0	0	0	0	0	0	0	0	0	627	0	0	0	0	0	0	0	0	0
	Erysipelotrichia	Erysipelotrichales	Erysipelotrichaceae	Turicibacter	0	0	0	0	0	0	122	0	0	0	0	0	0	0	0	0	0	0	0	0	0	0	0	0	0	0	0	0	0	0
	Negativicutes	Veillonellales	Veillonellaceae	Veillonella	0	0	0	0	0	0	0	0	0	0	0	0	0	0	0	0	1030	0	0	0	0	0	0	0	0	0	0	0	0	0
	Tissierellia	Tissierellales	Peptoniphilaceae	Anaerococcus	0	0	0	0	0	0	180	0	0	0	0	0	0	0	0	0	0	0	0	0	0	0	0	0	0	0	0	0	0	0
			Tissierellaceae	Sporanaerobacter	0	0	0	0	0	0	0	0	0	0	0	0	0	0	0	0	0	0	0	0	472	5	12	0	4	0	0	0	0	0
Fusobacteria	Fusobacteriia	Fusobacteriales	Leptotrichiaceae	Leptotrichia	0	0	0	0	0	0	0	0	0	0	0	0	0	0	0	0	374	0	0	0	0	0	0	0	0	0	0	0	0	0
				Streptobacillus	0	0	0	0	0	0	0	0	0	0	0	0	0	0	0	0	0	0	0	0	0	0	0	0	0	0	0	0	0	274
Gemmatimonadetes	Gemmatimonadetes	Gemmatimonadales	Gemmatimonadaceae	Gemmatimonas	554	95	0	0	0	0	0	82	133	0	811	246	0	0	25	19	0	0	0	0	0	0	0	0	0	0	0	0	0	0
Nitrospirae	Nitrospiria	Nitrospirales	Nitrospiraceae	Nitrospira	140	0	0	0	0	0	0	0	0	0	0	0	0	0	0	0	0	0	0	0	0	0	0	0	0	0	0	0	0	0
Planctomycetes	Phycisphaerae	Phycisphaerales	Phycisphaeraceae	Algisphaera	0	0	0	0	0	0	103	0	0	0	0	0	0	0	0	0	0	0	0	0	9	0	0	0	0	0	0	0	0	0
		Gemmatales	Gemmataceae	Fimbriiglobus	185	0	10	0	14	5	0	0	0	0	0	0	0	0	0	0	0	0	0	0	0	0	0	0	0	0	0	0	0	0
				Gemmata	0	0	0	0	0	0	0	0	0	0	0	0	0	0	0	0	0	0	0	516	0	0	0	0	0	0	0	0	0	0
				Zavarzinella	20	102	83	222	93	0	129	0	154	0	0	34	0	0	34	0	0	0	0	0	0	0	154	0	814	0	0	0	0	0
		Isosphaerales	Isosphaeraceae	Singulisphaera	0	0	0	0	0	0	0	0	0	0	0	84	17	0	26	315	0	0	0	0	0	0	0	0	0	0	0	0	0	0
		Pirellulales	Thermoguttaceae	Thermostilla	0	0	0	0	0	0	0	141	0	0	0	0	0	0	0	0	0	0	0	0	0	0	0	0	0	0	0	0	0	0
		Planctomycetales	Planctomycetaceae	Rubinisphaera	0	106	0	0	0	0	0	0	0	0	0	140	0	47	205	0	0	0	0	0	0	0	0	0	0	0	0	0	0	0
Proteobacteria	Alphaproteobacteria	Caulobacterales	Caulobacteraceae	Brevundimonas	0	10	0	0	0	0	0	0	0	0	240	0	0	6	0	0	0	0	0	0	0	0	0	0	0	0	0	0	0	0
				Caulobacter	105	105	0	0	25	35	0	0	0	0	0	52	0	21	25	20	0	0	0	0	0	0	0	42	0	0	0	0	0	0
				Phenylobacterium	69	0	0	0	0	0	0	0	0	0	129	0	6	0	0	0	0	0	0	222	0	0	0	4	0	0	0	0	0	0
		Micropepsales	Micropepsaceae	Rhizomicrobium	39	140	0	25	0	0	0	0	0	0	122	123	18	0	33	40	2	0	0	0	0	5	0	20	0	0	0	0	131	0
		Rhizobiales	Aurantimonadaceae	Martelella	0	0	0	0	0	0	0	0	169	0	0	0	0	0	0	0	0	0	0	0	0	0	0	0	0	0	0	0	0	0
			Bradyrhizobiaceae	Bosea	19	29	26	28	0	128	443	534	535	0	27	0	34	15	0	0	578	0	1462	0	0	0	0	0	0	0	0	0	0	0
				Bradyrhizobium	186	28	87	53	68	39	249	0	0	0	157	155	177	93	158	117	0	0	0	0	0	0	0	0	0	0	0	0	0	0
			Brucellaceae	Ochrobactrum	0	0	0	0	0	0	104	0	0	0	0	0	0	0	0	0	0	0	0	0	0	0	0	0	0	0	0	0	0	0
				Pseudochrobactrum	25	112	35	28	29	113	414	55	659	32	0	9	0	0	11	0	0	0	0	0	0	0	0	0	0	0	0	0	0	0
			Hyphomicrobiaceae	Devosia	12	0	0	0	0	0	0	0	0	52	49	38	26	49	26	48	0	0	0	0	0	18	0	0	0	0	0	0	450	0
				Rhodoplanes	567	0	0	24	0	18	136	0	104	0	34	0	0	0	0	0	0	0	0	570	0	0	0	0	0	0	0	0	0	0
			Methylobacteriaceae	Methylobacterium	0	0	0	0	0	0	0	0	127	0	0	0	0	0	0	0	0	0	0	0	9	0	0	0	0	0	0	0	0	0
			Methylocystaceae	Pleomorphomonas	0	0	0	0	0	0	0	0	0	0	0	0	0	0	0	0	0	0	0	0	0	0	0	0	0	0	0	0	139	0
			-	Nordella	0	0	0	0	0	0	0	0	0	0	0	0	0	0	0	0	0	0	0	0	189	0	0	0	0	0	0	0	0	0
			Phyllobacteriaceae	Mesorhizobium	290	19	34	14	29	13	0	123	0	0	30	0	0	0	0	0	0	0	0	0	0	0	0	0	0	0	0	0	0	0
				Phyllobacterium	17	0	0	0	0	12	303	0	0	47	36	23	25	0	27	12	875	0	0	0	0	0	0	0	0	0	0	0	0	0
			Rhizobiaceae	Rhizobium/Agrobacterium	175	205	145	133	103	868	3528	318	2814	1148	210	799	1044	867	1414	840	7977	964	2766	1176	548	130	118	134	91	48	5139	2241	1780	0
				Shinella	0	0	0	0	0	0	0	0	0	0	0	0	0	0	0	0	0	0	25	0	34	0	0	0	0	0	0	0	0	3976
				Sinorhizobium/Ensifer	19	30	0	23	0	59	1552	394	448	386	0	35	74	49	232	36	0	0	5169	0	0	0	0	0	0	0	0	0	0	0
			Rhodobiaceae	Afifella	117	0	0	0	0	0	0	0	0	0	0	0	0	0	0	0	0	0	0	0	0	0	0	0	0	0	0	0	0	0
			Xanthobacteraceae	Ancylobacter	1546	88	52	41	59	46	0	0	0	0	89	47	0	24	0	0	0	0	0	0	0	0	0	0	0	0	0	0	0	0
				Pseudolabrys	0	0	0	0	0	0	102	0	0	0	11	0	0	0	0	0	131	0	0	0	0	0	0	0	0	0	0	0	0	0
				Xanthobacter	0	0	0	0	0	0	0	0	0	0	0	0	0	0	0	0	0	0	0	0	0	0	0	0	0	0	0	0	192	0
		Rhodobacterales	Rhodobacteraceae	Aestuariibius	0	0	0	0	0	0	160	0	0	0	0	0	0	0	0	0	0	0	0	0	0	0	0	0	0	0	0	0	0	0
				Gemmobacter	0	0	0	0	0	0	0	0	0	0	0	0	0	0	0	0	0	0	11	0	0	78	81	52	78	113	0	0	1152	2449
				Labrenzia	0	0	0	0	0	0	0	0	0	0	0	0	0	0	0	0	0	0	0	0	0	0	0	0	0	0	0	951	0	0
				Pannonibacter	0	0	0	0	0	0	0	0	0	0	0	0	0	0	0	0	0	0	12	0	0	7	0	0	0	0	0	0	531	1886
				Paracoccus	0	0	0	0	0	0	162	123	0	0	0	0	8	0	0	0	150	0	0	0	0	0	0	0	0	0	0	586	0	0
				Rhodobacter	0	0	0	0	0	0	0	0	0	0	0	0	0	0	0	0	0	0	0	0	248	0	0	0	0	0	0	0	0	0
			Acetobacteraceae	Asaia	0	0	0	0	0	0	111	0	0	0	0	0	0	0	0	0	0	0	0	11	0	0	0	0	0	0	0	0	0	0
				Roseomonas	0	0	0	0	0	0	0	107	0	0	0	0	0	0	0	0	0	0	0	0	0	0	0	0	0	0	0	0	0	0
			Rhodospirillaceae	Azospirillum	275	39	6	6	0	10	0	0	0	0	0	0	0	0	0	0	0	0	0	0	0	0	0	0	0	0	0	0	0	0
				Desertibacter	108	0	0	0	0	0	0	0	0	0	0	0	0	0	0	0	0	0	0	0	0	0	0	0	0	0	0	0	0	0
				Dongia	105	0	0	0	0	0	0	0	0	0	32	3	0	0	0	0	0	0	0	0	0	0	0	0	0	0	0	0	0	0
				Elstera	0	0	0	0	0	0	0	0	0	0	0	0	0	0	0	0	0	0	0	0	0	618	239	327	361	284	0	0	0	0
				Ferrovibrio	0	253	131	297	162	40	0	0	30	0	0	0	0	0	0	0	0	0	0	0	0	0	0	17	0	0	0	0	0	0
				Nitrospirillum	0	0	0	0	0	0	0	0	0	0	0	0	0	0	0	0	0	6	0	0	0	0	0	17	0	0	1156	0	0	0
				Rhodospirillum	0	0	0	0	0	0	0	0	0	0	145	95	0	0	65	0	0	0	0	687	0	0	0	0	0	0	0	0	0	0
		Sphingomonadales	Erythrobacteraceae	Aurantiacibacter	374	38	22	31	0	9	0	0	0	0	19	0	0	0	0	0	0	0	0	0	0	0	0	0	0	0	0	0	0	0
			Sphingomonadaceae	Novosphingobium	183	68	0	0	11	0	0	0	0	7	519	166	39	66	38	141	0	0	0	8	0	0	0	0	0	0	0	0	0	0
				Sphingobium	0	37	3	8	0	0	0	0	0	100	0	4	0	0	0	0	0	0	0	0	0	0	0	0	0	0	0	0	0	0
				Sphingomonas	132	151	68	87	70	22	114	398	238	0	0	166	0	33	2237	78	0	125	14	0	1830	1535	688	336	509	396	15010	0	8384	2196
				Sphingosinicella	0	0	0	0	0	0	0	0	0	0	107	0	0	0	0	0	0	0	0	0	0	0	0	0	0	0	0	0	0	0
	Betaproteobacteria	Burkholderiales	Alcaligenaceae	Azohydromonas	0	0	0	0	0	0	0	0	0	0	100	21	0	0	0	0	0	0	0	0	0	0	0	0	0	0	0	0	0	0
				Bordetella	6	72	19	44	24	215	0	2	203	437	461	61	41	47	241	48	0	20	0	6	6597	2814	1489	1921	1222	708	2188	682	650	0
				Derxia	205	0	0	0	0	0	0	0	0	0	0	0	0	0	0	0	0	0	0	0	0	0	0	0	0	0	0	0	0	0
			Burkholderiaceae	Burkholderia	0	0	0	0	0	0	0	0	0	0	268	1934	70	1268	703	901	18	569	0	0	0	0	0	0	0	0	0	0	0	0
				Caballeronia	0	0	0	0	0	0	0	0	0	0	240	290	18	314	15	166	0	145	0	0	0	0	0	0	0	0	0	0	0	0
				Cupriavidus	12	138	18	31	0	13	0	0	0	0	33	902	77	168	54	357	0	0	0	0	0	0	0	0	0	0	0	0	0	0
				Limnobacter	0	0	0	0	0	0	0	0	0	0	0	0	0	0	0	0	0	0	0	0	0	258	0	210	120	0	0	0	0	0
				Paraburkholderia	0	0	0	0	0	0	0	0	0	0	825	851	27	713	27	781	0	0	0	17	0	0	0	0	0	0	0	0	0	0
				Quisquiliibacterium	0	0	0	0	0	0	147	0	0	0	0	0	0	0	0	0	0	0	0	0	35	0	0	0	0	0	0	0	0	0
				Robbsia	0	0	0	0	0	0	0	0	0	0	0	0	0	0	0	0	0	0	0	0	253	0	4	0	0	0	0	0	0	0
			Comamonadaceae	Acidovorax	0	0	0	0	0	0	0	0	0	0	0	0	0	0	0	0	0	0	0	0	161	91	70	65	92	35	0	0	1410	0
				Comamonas	0	3862	1180	1272	721	2648	123	96	176	595	0	55	0	0	46	40	0	324	0	0	0	25	0	0	21	0	0	0	0	0
				Curvibacter	121	44	61	45	48	110	275	92	264	340	63	0	33	0	28	0	0	0	11	0	0	213	318	134	273	183	0	934	478	1923
				Delftia	0	357	406	249	318	548	835	303	476	522	0	0	0	0	0	0	0	0	0	0	0	0	0	0	0	0	0	0	0	0
				Hydrogenophaga	0	0	0	0	0	0	0	0	0	0	0	0	0	0	0	0	0	0	0	0	0	502	0	77	75	60	0	0	0	0
				Hylemonella	0	0	0	0	0	0	0	0	0	0	0	0	0	0	0	0	0	0	0	0	0	0	0	72	154	0	0	0	0	0
				Polaromonas	29	70	61	53	113	93	0	0	0	0	0	0	0	0	0	0	0	0	0	0	0	0	0	0	0	0	0	0	0	0
				Ramlibacter	167	0	0	0	0	0	0	0	0	0	107	0	22	0	0	0	0	0	0	0	0	0	0	0	0	0	0	0	0	0
				Rhodoferax	0	0	0	0	0	0	0	0	0	0	0	0	0	0	0	0	0	0	0	0	0	0	168	59	200	0	0	0	0	0
				Variovorax	216	316	150	300	36	428	331	183	157	154	317	949	318	851	315	1018	0	165	0	0	463	0	0	0	0	0	0	0	0	0
			Oxalobacteraceae	Herbaspirillum	0	268	31	8	24	0	0	0	0	0	73	930	674	321	821	780	0	655	0	0	0	12	0	0	0	0	0	0	0	0
				Undibacterium	0	0	0	0	0	0	0	0	0	0	0	0	0	0	0	0	0	0	0	0	0	1918	215	1704	511	25	0	0	0	0
			-	Paucibacter	0	89	0	0	0	0	0	0	0	0	0	889	70	130	184	119	7	0	0	0	0	0	0	0	0	0	0	0	0	0
		Neisseriales	Chromobacteriaceae	Vogesella	0	0	0	0	0	0	0	0	0	0	0	0	0	0	0	0	0	0	0	0	8	4559	8	2303	23	0	0	0	0	0
			Neisseriaceae	Crenobacter	272	0	0	0	0	0	0	0	0	0	0	0	0	0	0	0	0	0	0	0	0	0	0	0	0	0	0	0	0	0
				Neisseria	0	0	0	0	0	0	151	0	151	0	0	0	0	0	0	0	0	0	0	0	0	0	0	0	0	0	0	0	0	0
				Rivicola	0	0	0	0	0	0	0	0	0	0	0	0	0	0	0	0	0	0	0	0	138	0	6	0	0	0	0	0	0	0
		Nitrosomonadales	Nitrosomonadaceae	Nitrosomonas	182	0	0	0	0	0	0	0	0	0	0	0	0	0	0	0	0	0	0	0	0	0	0	0	0	0	0	0	0	0
				Nitrosospira	920	0	0	0	0	0	0	0	0	0	0	0	0	0	0	0	0	0	0	0	0	0	0	0	0	0	0	0	0	0
			Sterolibacteriaceae	Georgfuchsia	29	80	32	84	78	58	0	0	0	62	0	160	198	49	98	105	0	0	0	0	0	44	0	0	0	0	0	0	0	0
				Methyloversatilis	0	0	0	0	0	0	0	0	0	0	0	38	0	0	29	0	0	0	0	0	0	0	0	0	0	0	0	0	1322	0
				Sulfuritalea	234	0	0	0	0	0	0	0	0	0	0	0	0	0	0	0	0	0	0	0	0	0	0	0	0	0	0	0	0	0
			Thiobacillaceae	Sulfuritortus	958	21	0	0	0	0	0	0	0	0	0	0	0	0	3	0	0	0	0	0	0	0	0	0	0	0	0	0	0	0
		Rhodocyclales	Azonexaceae	Dechloromonas	0	0	0	321	24	0	155	314	185	66	0	0	0	0	0	0	0	0	0	0	0	0	0	0	0	0	0	0	0	0
			Rhodocyclaceae	Azospira	0	124	0	0	0	0	0	0	0	0	0	53	0	17	0	13	0	0	0	0	0	196	11	13	0	8	0	0	0	0
				Niveibacterium	0	0	0	0	0	0	0	0	0	0	0	297	0	0	29	48	0	0	0	0	0	0	0	0	0	0	0	0	0	0
			Zoogloeaceae	Azoarcus	102	0	0	0	0	0	0	0	0	0	63	0	0	0	0	0	0	0	0	0	0	0	0	0	0	0	0	0	0	0
				Thauera	191	0	0	0	0	0	118	0	0	0	19	0	0	0	0	0	0	0	0	0	37	0	0	0	0	0	0	0	186	0
				Uliginosibacterium	170	0	0	0	0	0	0	0	0	0	0	0	0	0	0	0	0	0	0	0	0	0	0	0	0	0	0	0	0	0
	Deltaproteobacteria	Desulfobacterales	Desulfobacteraceae	Desulfonema	130	0	0	0	0	0	0	0	0	0	0	4	0	0	0	0	0	0	0	0	0	0	0	0	0	0	0	0	0	0
		Syntrophobacterales	Syntrophaceae	Smithella	281	17	0	0	0	0	0	0	0	0	0	0	0	0	0	0	0	0	0	0	0	0	0	0	0	0	0	0	0	0
			Syntrophobacteraceae	Thermodesulforhabdus	0	0	0	0	0	0	0	0	0	0	0	0	0	0	0	0	0	0	0	0	0	96	153	176	266	78	0	0	0	0
	Gammaproteobacteria	-	-	Acidibacter	571	0	0	0	0	0	152	0	0	0	0	0	0	0	0	0	0	0	0	0	261	0	0	0	0	0	0	0	0	0
		Aeromonadales	Aeromonadaceae	Aeromonas	179	1963	0	347	0	53	0	809	88	58	5877	4422	228	3139	167	1924	539	13535	2785	6304	8667	9651	508	4847	317	247	6258	25917	5869	11711
		Alteromonadales	Pseudoalteromonadaceae	Salsuginimonas	0	179	0	0	0	0	0	0	0	0	0	750	0	0	0	0	0	0	0	0	0	0	0	0	0	0	0	0	0	0
			Shewanellaceae	Shewanella	0	0	0	0	0	0	0	0	0	0	0	0	16	0	0	0	0	0	0	0	1824	2581	143	925	133	1290	0	2307	159	682
		Cellvibrionales	Halieaceae	Kineobactrum	0	0	0	0	0	0	0	157	0	0	0	0	0	0	0	0	0	0	0	0	4	0	0	0	0	0	0	0	0	0
		Chromatiales	Chromatiaceae	Nitrosococcus	0	0	0	0	0	0	0	0	0	0	598	25	11	10	24	38	0	0	0	0	0	0	0	0	0	0	0	0	0	0
				Pararheinheimera	0	0	0	0	0	0	0	0	0	0	0	0	0	0	0	0	0	0	0	0	266	614	0	543	1344	1353	0	0	81	0
				Rheinheimera	0	0	0	0	0	0	0	0	0	0	0	0	10	0	0	0	0	0	0	0	0	204	0	121	0	0	0	695	0	0
			Thioalkalibacteraceae	Guyparkeria	0	0	0	0	0	0	176	0	0	0	0	0	0	0	0	0	0	0	0	0	202	0	0	3	0	2	0	0	0	0
				Thioalkalibacter	0	0	0	0	0	0	353	288	0	0	0	0	0	0	0	0	0	0	0	0	2593	14	10	10	0	0	0	0	0	0
		Enterobacterales	Enterobacteriaceae	incertae	854	106	47	265	42	0	0	499	131	0	403	112	48	101	46	11	0	0	0	0	0	0	0	0	0	0	0	0	0	0
				Citrobacter	0	427	0	0	0	0	0	632	0	0	0	0	0	0	0	0	0	0	0	0	0	0	0	0	0	0	0	0	0	0
				Klebsiella	446	2496	138	1050	175	592	1167	5185	2332	1356	791	15100	2700	14490	7935	12924	5561	10624	6515	9637	0	136	300	82	16	314	0	1378	170	0
				Pseudescherichia	0	202	0	90	0	0	527	458	596	462	0	0	0	0	0	0	0	0	10	0	0	0	0	0	0	0	687	0	126	2012
				Raoultella	151	2516	996	2076	771	2479	11169	2778	4039	10602	384	1014	244	674	435	570	2801	3474	3204	5900	0	0	0	0	0	0	0	0	0	0
				Salmonella	0	0	0	136	0	0	154	0	0	0	0	0	0	0	0	0	0	0	0	0	0	0	0	0	0	0	0	0	0	0
				Siccibacter	19	224	530	329	521	18	1291	1322	479	0	0	0	0	0	0	0	0	0	0	0	0	0	0	0	0	0	0	0	0	0
				incertae	854	106	47	265	42	0	0	499	131	0	403	112	48	101	46	11	0	0	0	0	0	0	0	0	0	0	0	0	0	0
			Erwiniaceae	Erwinia	0	90	146	0	229	113	153	135	729	96	0	0	0	0	0	0	0	0	0	0	0	0	0	0	0	0	0	0	0	0
				Pantoea	226	173	0	0	46	0	0	0	69	0	0	0	0	0	0	0	0	0	0	0	0	0	0	0	0	0	0	0	0	0
		Legionellales	Coxiellaceae	Aquicella	0	0	0	0	0	0	0	0	0	0	332	20	0	0	0	12	0	0	0	0	0	0	0	0	0	0	0	0	0	0
				Diplorickettsia	8186	102	198	153	158	37	0	0	92	0	89	0	0	0	0	0	0	0	0	0	0	0	0	0	0	0	0	0	0	0
			Legionellaceae	Legionella	0	0	0	0	0	0	0	0	0	0	0	0	0	0	0	0	285	480	0	403	0	0	0	0	0	0	0	0	113	0
		Methylococcales	Methylococcaceae	Methylococcus	0	5	0	0	0	12	244	0	0	26	0	10	19	7	18	8	0	0	0	0	0	0	0	0	0	0	0	0	0	0
			Methylothermaceae	Methylohalobius	791	5	0	0	0	0	0	0	0	0	0	0	0	0	0	0	0	0	0	0	0	0	0	0	0	0	0	0	0	0
		Nevskiales	Steroidobacteraceae	Povalibacter	119	0	0	0	0	0	0	0	0	0	0	0	0	0	0	0	0	0	0	0	0	0	0	0	0	0	0	0	0	0
		Oceanospirillales	Hahellaceae	Hahella	221	16	0	11	15	0	0	0	0	0	51	0	0	0	0	0	0	0	0	0	0	0	0	0	0	0	0	0	0	0
			Oceanospirillaceae	Marinospirillum	121	9	0	0	0	3	0	0	0	0	0	0	0	0	0	0	0	0	0	0	0	0	0	0	0	0	0	0	0	0
			Saccharospirillaceae	Reinekea	0	0	0	0	0	0	0	0	0	0	0	0	0	0	0	0	0	0	0	0	121	0	0	0	0	0	0	0	0	0
		Pasteurellales	Pasteurellaceae	Haemophilus	0	0	0	0	0	0	0	0	0	0	0	0	0	0	0	0	0	0	0	471	0	0	0	0	0	0	0	0	0	0
		Pseudomonadales	Moraxellaceae	Acinetobacter	15	48	175	323	116	28	390	227	151	163	55	4896	736	252	758	11262	502	0	2453	258	0	1426	63	447	126	11	0	1271	303	2
				Moraxella	0	0	0	4	0	0	80	0	149	53	0	0	0	0	0	0	0	0	0	0	6	0	0	0	0	0	0	0	0	0
			Pseudomonadaceae	Pseudomonas	7657	18172	30147	17207	25459	11871	10925	20644	12181	16942	1388	2545	24000	17337	17686	12354	14	748	26	1109	5571	6323	32046	17328	27362	18712	7453	3990	5617	4430
		Vibrionales	Vibrionaceae	Vibrio	0	0	0	0	0	0	0	131	63	0	0	0	6	0	0	0	0	0	23	0	167	2656	242	361	1537	5686	0	470	1009	5526
		Xanthomonadales	Rhodanobacteraceae	Dyella	7	18	6	0	25	0	0	0	0	0	104	1495	547	422	956	335	11	0	793	459	0	0	0	0	0	0	0	0	0	0
				Rhodanobacter	343	8	0	6	0	2	0	0	0	0	81	5	6	0	0	6	0	0	0	0	0	0	0	0	0	0	0	0	0	0
		Xanthomonadales	Xanthomonadaceae	Unassigned	50	0	0	0	49	0	0	0	87	37	379	1140	6215	2589	6974	2094	210	5	0	330	0	150	0	0	481	609	0	8	231	0
				Lysobacter	315	112	160	1520	308	0	219	65	302	0	0	349	284	211	412	279	0	0	0	0	0	0	0	0	0	0	0	0	0	0
				Pseudoxanthomonas	115	15	0	0	0	0	0	0	149	0	0	11	0	0	0	9	0	0	0	0	0	0	0	166	0	0	0	0	0	0
				Stenotrophomonas	58	1362	1127	2431	2733	7059	1639	782	2309	248	9177	208	379	495	715	267	0	0	0	84	0	0	0	0	0	0	0	0	0	0
				Thermomonas	0	0	46	98	28	0	91	128	0	0	0	0	0	0	0	0	0	0	0	0	0	0	0	0	0	0	0	0	0	0
	Oligoflexia	Bdellovibrionales	Bdellovibrionaceae	Bdellovibrio	0	0	0	0	0	0	0	0	0	0	32	0	0	0	0	0	0	0	0	433	0	130	0	0	0	2	0	0	0	0
Verrucomicrobia	Opitutae	Opitutales	Opitutaceae	Lacunisphaera	661	21	0	0	0	0	0	0	0	0	0	0	0	0	0	0	0	0	0	0	0	0	0	0	0	0	0	0	0	0
	Spartobacteria	Chthoniobacterales	Chthoniobacteraceae	Chthoniobacter	133	0	6	15	0	0	0	0	0	0	25	0	0	0	0	0	0	0	0	0	0	0	0	0	0	0	0	0	0	0
	Verrucomicrobiae	Verrucomicrobiales	Verrucomicrobia	subdivision	573	9	0	4	0	0	0	0	0	0	0	0	0	0	0	0	0	0	0	0	0	0	0	0	0	0	0	0	0	0
			Verrucomicrobiaceae	Verrucomicrobium	13	0	0	0	0	0	119	0	0	0	0	0	0	0	0	0	0	0	0	0	0	0	0	0	0	0	0	0	0	0
Others	Others	Others	Others	Others	19276	1321	714	1620	606	611	2749	1975	2026	1313	15304	2524	1803	1434	53766	1580	29934	33685	32763	30266	33024	48185	52841	42526	48838	49717	42888	44634	35706	39609

## Sheet: Table S7
Table S7. The list of 2,772 reference genomes and Mahalanobis distance of 2,3,4-mer compositions between chromosomes and PromA plasmids. 965 recipients reference genomes were indicated by red
Accession number	Class	Nameb	Length (bp)	GCcontent	pSN1104-11						pMH0613-68						pYK0414-12						pSN729-62
					2-mer		3-mer		4-mera		2-mer		3-mer		4-mer		2-mer		3-mer		4-mer		2-mer		3-mer		4-mer
					Distance	P_value	Distance	P_value	Distance	P_value	Distance	P_value	Distance	P_value	Distance	P_value	Distance	P_value	Distance	P_value	Distance	P_value	Distance	P_value	Distance	P_value	Distance	P_value
NZ_CP016211.1	Deltaproteobacteria	Minicystis rosea strain DSM 24000 chromosome, complete genome	16040666	69.1	59.9897	0.00872818	228.259	0.00280549	441.851	0.00935162	337.07	0.000623441	602.136	0	763.403	0.000935162	1921.56	0	1719.71	0	2381.34	0	2436.12	0	1805.61	0	3189.65	0
NC_010162.1	Deltaproteobacteria	Sorangium cellulosum So ce56, complete sequence	13033779	71.38	75.0427	0.0076746	297.069	0.00115119	521.839	0.00729087	395.698	0	716.627	0	865.908	0.00076746	1573.39	0	1593.93	0	2291.26	0	1665.71	0	1401.49	0	2855.71	0
NZ_CP012333.1	Deltaproteobacteria	Labilithrix luteola strain DSM 27648 chromosome	12191466	66.14	80.9556	0.00492207	161.801	0.00533224	341.138	0.0123052	491.806	0	698.891	0	885.726	0.000820345	3121.9	0	2301.95	0	2847.05	0	3891.73	0	2352.61	0	3897.4	0
NC_016582.1	Actinobacteria	Streptomyces bingchenggensis BCW-1, complete sequence	11936683	70.75	155.139	0.000418936	459.903	0	586.642	0.00125681	568.91	0	1076.39	0	1015.58	0	1839.58	0	2245.49	0	2348.18	0	1999.73	0	1875.15	0	2819.8	0
NZ_CP012752.1	Actinobacteria	Kibdelosporangium phytohabitans strain KLBMP1111 chromosome, complete genome	11759770	68.44	154.216	0.00297746	458.2	0.000850702	665.596	0.00255211	630.665	0.000425351	1369.9	0	1385.7	0	2005.39	0	2935.6	0	3096.12	0	2469.61	0	2733.86	0	3690.65	0
NZ_CP012159.1	Deltaproteobacteria	Chondromyces crocatus strain Cm c5 chromosome, complete genome	11388132	68.71	109.455	0.00351339	239.482	0.00263505	393.709	0.0153711	425.411	0	629.737	0	739.832	0.00219587	1262.9	0	1418.44	0	1592.04	0	1424.79	0	1311.83	0	1849.82	0
NZ_CP035758.1	Ktedonobacteria	Ktedonosporobacter rubrisoli strain SCAWS-G2 chromosome, complete genome	11340617	51.75	437.992	0.000440917	1383.39	0	2996.45	0	466.848	0.000440917	694.841	0.000440917	1356.07	0	211.12	0.00176367	324.622	0.00176367	481.654	0.00573192	77.6812	0.00573192	122.177	0.0123457	215.275	0.0604056
NZ_CP045572.1	Actinobacteria	Nonomuraea nitratireducens strain WYY166 chromosome, complete genome	11273186	71.09	155.912	0.000887311	399.823	0	538.609	0.00354925	564.034	0	1025.44	0	1073.56	0	1769.22	0	2210.04	0	2609.39	0	1749.8	0	1733.2	0	3168.18	0
NZ_CP034550.1	Actinobacteria	Saccharothrix syringae strain NRRL B-16468 chromosome, complete genome	10929570	73.49	278.88	0	741.291	0	1021.48	0	894.132	0	1599.92	0	1609.34	0	2405.63	0	2824.07	0	3273.22	0	2216.2	0	2085.48	0	3623.56	0
NZ_CP016279.1	Actinobacteria	Streptomyces griseochromogenes strain ATCC 14511 chromosome, complete genome	10764674	70.76	205.698	0	544.741	0	684.158	0	715.705	0	1425.91	0	1195.4	0	2093.88	0	2990.26	0	2677.71	0	2220.99	0	2489.62	0	2938.26	0
NZ_CP023992.1	Actinobacteria	Streptomyces malaysiensis strain DSM 4137 chromosome, complete genome	10694678	71.1	180.471	0.000467727	601.695	0	810.279	0	629.767	0	1350.99	0	1335.14	0	1945.61	0	2608.31	0	3078.98	0	2067.1	0	2210.66	0	3476.74	0
NZ_CP034539.1	Actinobacteria	Streptomyces cyaneochromogenes strain MK-45 chromosome, complete genome	10677137	70.63	194.717	0.000936768	550.255	0	758.042	0	683.405	0	1368.71	0	1391.02	0	2153.78	0	2915.41	0	3173.07	0	2092.96	0	2411.72	0	3699.37	0
NC_013131.1	Actinobacteria	Catenulispora acidiphila DSM 44928, complete sequence	10467782	69.77	162.736	0.000955566	433.071	0	603.505	0.0028667	666.715	0	1308.5	0	1338.54	0	2108	0	3150.6	0	3408.79	0	2309.65	0	2765.14	0	3735.59	0
NZ_CP034463.1	Actinobacteria	Streptomyces aquilus strain GGCR-6 chromosome, complete genome	10393987	70.85	242.015	0.000481232	619.903	0.000481232	919.663	0.000481232	822.295	0	1541.47	0	1585.93	0	2430.39	0	3254.94	0	3747.12	0	2157.32	0	2592.53	0	3733.28	0
NZ_CP042997.1	Planctomycetia	Aquisphaera giovannonii strain OJF2 chromosome, complete genome	10370956	70.76	101.05	0.00530376	247.356	0.00289296	518.709	0.00675024	282.633	0.00048216	485.57	0.00048216	758.413	0.00144648	1331.36	0	1067.74	0	1938.99	0	1456.5	0	955.835	0	2502.99	0
NC_020126.1	Deltaproteobacteria	Myxococcus stipitatus DSM 14675, complete sequence	10350586	69.19	135.13	0.00241546	339.309	0.00144928	577.072	0.00531401	560.901	0.000483092	930.082	0	1193.43	0.000483092	1790.65	0	2390.96	0	3180.61	0	1961.11	0	2147.67	0	2796.5	0
NC_013595.1	Actinobacteria	Streptosporangium roseum DSM 43021, complete sequence	10341314	70.87	131.049	0.00193424	390.872	0.000483559	606.021	0.00290135	432.408	0.000483559	870.933	0	969.979	0.000483559	1308.66	0	1626.36	0	2090.05	0	1472	0	1380.15	0	2240.63	0
NZ_CP011125.1	Deltaproteobacteria	Sandaracinus amylolyticus strain DSM 53668 chromosome, complete genome	10327335	72.04	264.246	0.00145278	919.473	0	1790.12	0	821.637	0	2003.92	0	2750.99	0	2421.61	0	3902.75	0	5422.33	0	2161.58	0	3427.46	0	6012.43	0
NC_022116.1	Actinobacteria	Amycolatopsis mediterranei RB, complete sequence	10246864	71.29	201.949	0.000976086	636.036	0	779.397	0.000976086	885.488	0	1591.5	0	1337.02	0	3156.08	0	3056.17	0	3691.4	0	3384.34	0	2616.5	0	4475.41	0
NZ_AP022871.1	Actinobacteria	Phytohabitans suffuscus strain NBRC 105367 chromosome	10148719	72	146.072	0.000985707	402.175	0.000985707	737.529	0.000492854	602.126	0	844.786	0	1278.43	0	2133.03	0	1764.35	0	3161.55	0	1852.28	0	1457.33	0	3113.88	0
NC_013929.1	Actinobacteria	Streptomyces scabiei 87.22, complete sequence	10148695	71.45	204.169	0.000492854	545.513	0	783.768	0.000492854	706.266	0	1254.81	0	1315.01	0	2116.74	0	2581.45	0	3134.71	0	2025.57	0	2057.42	0	2866.28	0
NZ_LR593886.1	Planctomycetia	Gemmata massiliana isolate Soil9 chromosome 1	10135216	63.95	33.5351	0.0325604	107.844	0.0212136	203.839	0.0922546	64.8603	0.0138135	224.196	0.00444006	311.32	0.0320671	166.791	0.00197336	465.557	0.00148002	487.231	0.0113468	281.369	0.00098668	542.928	0.00098668	797.428	0.00296004
NZ_CP023699.1	Actinobacteria	Streptomyces kanamyceticus strain ATCC 12853 chromosome, complete genome	10133897	71.03	205.299	0	561.349	0	715.215	0.000493583	725.824	0	1373.9	0	1262.49	0	2181.09	0	2848.03	0	3149.22	0	2127.88	0	2277.59	0	3208.05	0
NZ_CP045096.1	Actinobacteria	Streptomyces phaeolivaceus strain GY16 chromosome, complete genome	10116136	70.85	223.622	0	611.604	0	746.28	0.000494315	809.785	0	1424.85	0	1344.16	0	2501.44	0	3040.51	0	3331.22	0	2290.41	0	2432.29	0	3490.29	0
NC_017030.1	Deltaproteobacteria	Corallococcus coralloides DSM 2259, complete sequence	10080619	69.9	138.252	0.00297619	318.547	0.00297619	614.681	0.00496032	669.868	0	866.475	0	1160.53	0.000496032	2541.96	0	2463.07	0	3328.61	0	2297.1	0	2061.68	0	3240.94	0
NZ_CP019458.1	Actinobacteria	Streptomyces autolyticus strain CGMCC0516 chromosome, complete genome	10029028	71.14	189.11	0	609.254	0	845.349	0	745.715	0	1354.24	0	1446.15	0	2502.94	0	2794.61	0	3575.78	0	2623.64	0	2307.88	0	3889.74	0
NZ_CP016793.1	Actinobacteria	Lentzea guizhouensis strain DHS C013 chromosome, complete genome	9997872	70.01	224.421	0.0010005	667.236	0	812.731	0.00050025	835.329	0	1715.08	0	1520.53	0	2655.67	0	3656.08	0	3545.54	0	2591.69	0	3027.55	0	4594.39	0
NZ_CP063373.1	Actinobacteria	Streptomyces ferrugineus strain CCTCC AA2014009 chromosome, complete genome	9959088	70.86	192.741	0.00150678	596.368	0	744.345	0	683.749	0	1402.96	0	1291.87	0	2215.56	0	2933.87	0	3095.56	0	2017.05	0	2408.56	0	3531.68	0
NZ_CP023689.1	Actinobacteria	Streptomyces chartreusis strain ATCC 14922 chromosome, complete genome	9912098	70.99	247.266	0.000504541	670.459	0	943.114	0	925.143	0	1627.54	0	1588.6	0	2833.09	0	3331.91	0	3590.88	0	2901.73	0	2797.97	0	4123.06	0
NZ_CP022163.1	Deltaproteobacteria	Melittangium boletus DSM 14713 chromosome, complete genome	9910441	68.44	76.3157	0.00857719	192.835	0.00454087	354.282	0.0136226	305.88	0	504.911	0	675.366	0.00100908	1253.98	0	1439.98	0	1894.3	0	1211.78	0	1176.71	0	2009	0
NZ_CP007155.1	Actinobacteria	Kutzneria albida DSM 43870 chromosome, complete genome	9874926	70.6	233.881	0	560.945	0	808.248	0.000506586	788.991	0	1336.36	0	1414.48	0	2162.45	0	2516.12	0	3258.23	0	2349.65	0	2127.08	0	3688.42	0
NZ_CP030050.1	Alphaproteobacteria	Bradyrhizobium arachidis strain CCBAU 51107 chromosome, complete genome	9865973	63.62	18.5165	0.107451	56.4934	0.0750127	125.006	0.43335	47.4943	0.0146984	100.219	0.0116574	177.394	0.143436	205.33	0	277.04	0	437.444	0.00202737	432.616	0	467.865	0	848.777	0
NZ_CP053452.2	Planctomycetia	Frigoriglobus tundricola strain PL17 chromosome, complete genome	9832702	67.4	49.3455	0.0157681	151.883	0.00915565	279.088	0.0386572	146.556	0.00305188	351.915	0.00254323	432.19	0.0111902	582.473	0.000508647	798.012	0	860.743	0.00152594	836.409	0.000508647	819.073	0	1416.6	0
NZ_CP011533.1	Actinobacteria	Streptomyces noursei ATCC 11455 chromosome, complete genome	9815884	71.45	135.6	0.00101885	368.234	0	509.457	0.00152827	430.902	0	766.139	0	800.473	0	1290.76	0	1441.27	0	1702.37	0	1439.3	0	1337.75	0	1931.93	0
NZ_CP023690.1	Actinobacteria	Streptomyces spectabilis strain ATCC 27465 chromosome, complete genome	9807160	72.44	196.717	0.00101989	653.218	0	863.122	0	689.209	0	1415.57	0	1366.07	0	2058.32	0	2524.18	0	3074.6	0	1930.06	0	2046.68	0	3307.96	0
NZ_CP047020.1	Actinobacteria	Streptomyces broussonetiae strain T44 chromosome	9735779	70.89	200.078	0.00154083	513.88	0	737.6	0.00154083	646.718	0	1227.64	0	1268.18	0	1827.85	0	2580.01	0	2734.58	0	1840.43	0	2051.28	0	2962.34	0
NZ_CP017248.1	Actinobacteria	Streptomyces fodineus strain TW1S1 chromosome, complete genome	9698948	71.09	225.53	0.00051573	592.712	0	799.506	0	831.328	0	1510.81	0	1308.69	0	2599.52	0	3255.35	0	3217.54	0	2382.52	0	2540.16	0	3441.73	0
NC_019892.1	Planctomycetia	Singulisphaera acidiphila DSM 18658, complete sequence	9629675	62.27	65.3181	0.0119481	106.986	0.0197403	204.123	0.0888312	80.1725	0.00883117	137.791	0.00935065	230.1	0.0649351	312.407	0	407.276	0.000519481	594.453	0.00311688	509.104	0	461.33	0	871	0.00103896
NZ_CP022685.1	Actinobacteria	Streptomyces formicae strain KY5 chromosome, complete genome	9611874	71.38	240.641	0	680.485	0	828.855	0	903.044	0	1610.31	0	1402.29	0	2861.43	0	3398.4	0	3305.8	0	2613.29	0	2602.53	0	4101.91	0
NZ_AP022870.1	Actinobacteria	Phytohabitans flavus strain NBRC 107702 chromosome	9607004	70.76	186.412	0.00104112	519.558	0	798.48	0.000520562	799.666	0	1392.7	0	1436.91	0	2983.25	0	3088.69	0	3709.91	0	2667.83	0	2540	0	3985.99	0
NZ_CP036433.1	Planctomycetia	Lignipirellula cremea strain Pla85_3_4 chromosome, complete genome	9565229	61.45	10.4625	0.268165	104.466	0.0151594	286.017	0.0303189	19.7933	0.0935703	85.3914	0.021955	200.721	0.0925248	89.8575	0.00522739	223.017	0.0026137	383.047	0.0104548	307.018	0	322.828	0.000522739	619.338	0.00156822
NZ_CP022744.1	Actinobacteria	Streptomyces lincolnensis strain LC-G chromosome, complete genome	9513637	71.06	277.097	0.000525762	597.052	0	780.767	0.000525762	952.498	0	1431.62	0	1428.08	0	2785.97	0	3047.08	0	3442.61	0	2664.07	0	2349.47	0	4221.24	0
NZ_CP032427.1	Actinobacteria	Streptomyces griseorubiginosus strain 0.3 chromosome, complete genome	9512378	70.94	196.644	0.00105152	612.222	0.000525762	807.323	0.000525762	707.447	0	1450.81	0	1456.58	0	2316.35	0	3028.18	0	3601.64	0	2168.33	0	2486.66	0	3977.42	0
NZ_CP016174.1	Actinobacteria	Amycolatopsis orientalis strain B-37 chromosome, complete genome	9490992	68.83	132.064	0.00263435	376.865	0	579.258	0.00316122	591.924	0	1146.83	0	1205.88	0	2312.04	0	2699.02	0	3043.32	0	2734.18	0	2491.07	0	3809.64	0
NZ_CP012109.1	Deltaproteobacteria	Myxococcus hansupus strain contaminant ex DSM 436 chromosome, complete genome	9490432	69.17	102.559	0.00632244	260.536	0.00316122	472.228	0.0105374	499.483	0	749.356	0	977.013	0.00052687	2081.51	0	2215.64	0	2875.32	0	1859.33	0	1842.29	0	2949.05	0
NZ_CP063849.1	Acidobacteria	Paludibaculum fermentans strain P105 chromosome, complete genome	9476802	63.04	25.2369	0.0511873	58.6851	0.0601583	145.435	0.251187	70.3523	0.0105541	139.231	0.00686016	224.869	0.060686	808.846	0	681.701	0	893.268	0	1238.61	0	840.427	0	1369.12	0
NC_013440.1	Deltaproteobacteria	Haliangium ochraceum DSM 14365, complete sequence	9446314	69.48	34.6752	0.033351	133.539	0.0127051	326.371	0.0243515	195.512	0.00105876	400.033	0	528.519	0.00211752	850.075	0	1133.22	0	1236.94	0	769.053	0	930.915	0	1522.43	0
NZ_CP031142.1	Actinobacteria	Saccharopolyspora pogona strain NRRL30141 chromosome, complete genome	9436548	67.94	57.6535	0.0127186	222.014	0.00264971	320.404	0.0137785	200.21	0.00105988	588.791	0	611.896	0.00211977	761.071	0	1142.16	0	1426.85	0	872.499	0	1075.97	0	1713.57	0
NZ_AP023440.1	Actinobacteria	Streptomyces glomeroaurantiacus strain JCM 4677 chromosome	9428393	70.29	215.713	0.000530504	548.566	0	704.259	0.00106101	800.484	0	1348.72	0	1369.55	0	2626.4	0	3099.37	0	3269.09	0	2442.36	0	2463.69	0	3803.58	0
NZ_CP042425.1	Planctomycetia	Limnoglobus roseus strain PX52 chromosome, complete genome	9378099	65.6	33.0499	0.0421333	76.6349	0.0474667	229.647	0.0736	91.9963	0.0096	188.097	0.00693333	310.44	0.0309333	465.635	0.000533333	522.334	0	725.371	0.00213333	612.152	0	635.941	0	1129.84	0
NC_022657.1	Actinobacteria	Actinoplanes friuliensis DSM 7358, complete sequence	9376071	70.36	145.316	0.0016	418.352	0	744.211	0.000533333	679.186	0	1051.43	0	1423.55	0	2883.65	0	2711.68	0	3975	0	2431.42	0	2196.87	0	4426.26	0
NZ_CP023688.1	Actinobacteria	Streptomyces rimosus strain ATCC 10970 chromosome, complete genome	9361154	71.96	207.659	0.00160256	694.197	0	1009.12	0	908.61	0	1627.64	0	1864.81	0	3336.1	0	3457.59	0	4960.19	0	3240.26	0	2802.44	0	5362.78	0
NC_019673.1	Actinobacteria	Saccharothrix espanaensis DSM 44229, complete sequence	9360653	72.19	267.799	0	669.61	0	976.802	0	973.126	0	1579.55	0	1704.47	0	3024.26	0	3248.52	0	3880.65	0	2463.96	0	2384.44	0	4418.38	0
NZ_CP022221.1	Alphaproteobacteria	Bradyrhizobium zhanjiangense strain CCBAU 51778 chromosome, complete genome	9342022	62.94	20.4016	0.0765525	64.4797	0.0396146	138.164	0.319593	49.5094	0.00910064	95.9126	0.0123126	175.134	0.146146	209.897	0.00107066	246.601	0.000535332	395.561	0.00321199	456.249	0	397.32	0	738.732	0
NZ_CP023694.1	Actinobacteria	Streptomyces coeruleorubidus strain ATCC 13740 chromosome, complete genome	9335698	71.09	254.608	0.000535619	645.089	0	822.938	0.000535619	881.267	0	1549.6	0	1492.84	0	2580.29	0	3221.03	0	3460.92	0	2459.24	0	2546	0	3947.23	0
NC_017249.1	Alphaproteobacteria	Bradyrhizobium japonicum USDA 6, complete sequence	9207384	63.67	19.0736	0.0956002	54.353	0.0836502	118.616	0.511135	43.809	0.0233569	96.287	0.0157523	174.245	0.153178	350.359	0	375.219	0	526.039	0.00217273	585.761	0	552.064	0	974.763	0
NC_008095.1	Deltaproteobacteria	Myxococcus xanthus DK 1622, complete sequence	9139763	68.89	105.53	0.00328407	257.395	0.00328407	422.589	0.0136836	544.757	0	712.09	0	936.275	0	2305.83	0	2096.13	0	2958.18	0	2065.02	0	1736.04	0	3374.82	0
NC_013132.1	Chitinophagia	Chitinophaga pinensis DSM 2588, complete sequence	9127347	45.23	976.948	0	4062.9	0	7790.79	0	1806.94	0	2744.13	0	4060.23	0	1233.45	0	1881.75	0	2242.34	0	327.111	0.000547945	621.679	0	976.999	0
NZ_CP015163.1	Actinobacteria	Amycolatopsis albispora strain WP1 chromosome, complete genome	9121443	70.7	167.613	0.00274123	574.545	0.000548246	942.696	0.000548246	549.005	0.000548246	1391.33	0	1599.87	0	1561.01	0	2525.01	0	3448.18	0	2220.4	0	2383.36	0	4351.95	0
NZ_CP011360.1	Alphaproteobacteria	Bradyrhizobium diazoefficiens USDA 110 chromosome, complete genome	9106064	64.06	18.9322	0.106535	55.4956	0.0840198	119.018	0.49698	49.45	0.0153762	105.064	0.0126304	183.075	0.133992	409.31	0	475.489	0	655.397	0	688.16	0	734.331	0	1229.07	0
NZ_CP015098.1	Actinobacteria	Streptomyces qaidamensis strain S10 chromosome, complete genome	9083372	71.26	266.186	0	616.689	0	757.202	0	961.475	0	1535.79	0	1384.59	0	2827.91	0	3239.09	0	3344.97	0	2585.38	0	2534.37	0	3744.19	0
NZ_CP059991.1	Actinobacteria	Streptomyces gardneri strain ATCC 15439 chromosome, complete genome	9054805	71.74	293.612	0	771.288	0	982.712	0	1048.39	0	1854.74	0	1884.3	0	3293.28	0	3642.9	0	4748.92	0	2845.7	0	2819.33	0	4925.42	0
NC_016609.1	Chitinophagia	Niastella koreensis GR20-10, complete sequence	9033684	44.87	1458.53	0	3401.17	0	6515.91	0	1109.42	0	1989.91	0	3108.68	0	500.93	0	1053.77	0	1478.07	0	175.934	0	369.961	0.00055371	744.302	0.00110742
NC_003155.5	Actinobacteria	Streptomyces avermitilis MA-4680 = NBRC 14893, complete sequence	9025608	70.72	197.799	0.000554017	574.231	0	785.616	0	720.951	0	1506.91	0	1421.21	0	2250.24	0	3302.83	0	3200.98	0	2214.03	0	2583.56	0	3533.58	0
NZ_CP048222.1	Cytophagia	Rhodocytophaga rosea strain 172606-1 chromosome, complete genome	8983451	40.75	2154.28	0	8065.23	0	11248.3	0	2483.66	0	2150.33	0	5204.26	0	1754.04	0	1562.51	0	2969.88	0	551.462	0	617	0	1562.4	0
NZ_CP022203.1	Deltaproteobacteria	Myxococcus macrosporus DSM 14697 chromosome, complete genome	8973512	70.62	123.886	0.00222965	313.675	0.00111483	561.859	0.00445931	527.448	0.000557414	787.621	0	1134.32	0	2010.29	0	2209.66	0	3068.65	0	1577.91	0	1643.23	0	3284.73	0
NZ_CP008953.1	Actinobacteria	Amycolatopsis japonica strain DSM 44213 chromosome, complete genome	8961318	68.89	140.673	0.00334821	398.67	0.000558036	716.566	0.00223214	580.401	0	1133.17	0	1490.81	0	2003.22	0	2351.65	0	3695.22	0	2828.02	0	2464.98	0	5237.15	0
NC_021252.1	Actinobacteria	Amycolatopsis keratiniphila, complete sequence	8948591	69.01	122.601	0.00503074	375.272	0.00167691	660.196	0.00503074	505.523	0	1027.81	0	1334.31	0	1807.98	0	2182.65	0	3111.68	0	2410.24	0	2145.78	0	3857.53	0
NZ_CP022088.2	Actinobacteria	Nocardia brasiliensis strain FDAARGOS_352 chromosome, complete genome	8935513	68.24	100.22	0.00447678	380.532	0.00167879	511.762	0.00335758	421.943	0	1061.51	0	1015.41	0	1737.18	0	2195.1	0	2596.74	0	2679.37	0	2322.37	0	3451.68	0
NZ_CP017641.1	Planctomycetia	Fuerstia marisgermanicae strain NH11 chromosome, complete genome	8920478	55.9	182.941	0.00168161	1324.85	0	2953.08	0	250.908	0.00112108	481.2	0.00112108	994.311	0.000560538	34.0882	0.0285874	90.7754	0.0207399	240.813	0.0493274	72.8221	0.00896861	109.505	0.0140135	282.347	0.0269058
NZ_CP050063.1	Cytophagia	Spirosoma aureum strain BT328 chromosome, complete genome	8898242	47.66	441.18	0.000562114	2697.99	0	4869.32	0	277.304	0.000562114	1365.16	0	2405.29	0	119	0.00505902	573.039	0.000562114	938.109	0.00168634	84.8902	0.00674536	225.431	0.00505902	443.356	0.0112423
NZ_CP045643.1	Actinobacteria	Streptomyces fagopyri strain QMT-28 chromosome, complete genome	8880330	71.24	238.87	0	573.709	0	832.621	0.000563063	855.516	0	1347.23	0	1537.71	0	2648.99	0	2917.55	0	3747.63	0	2570.82	0	2426.32	0	3847.2	0
NZ_CP021978.1	Actinobacteria	Streptomyces hawaiiensis strain ATCC 12236 chromosome, complete genome	8876928	70.99	228.578	0	571.118	0	712.409	0	754.284	0	1427.95	0	1301.26	0	2183.09	0	3030.34	0	3166.41	0	2084.13	0	2295.13	0	3537.61	0
NZ_CP061007.1	Actinobacteria	Saccharopolyspora spinosa strain CCTCC M206084 chromosome, complete genome	8876435	67.97	49.8786	0.0129577	207.08	0.00169014	335.275	0.011831	224.715	0.00056338	576.387	0	649.765	0	1106.38	0	1199.38	0	1779.52	0	1361.86	0	1292.25	0	2076.62	0
NZ_CP010407.1	Actinobacteria	Streptomyces vietnamensis strain GIMV4.0001 chromosome, complete genome	8867142	72.09	293.966	0	752.357	0	916.443	0	1001.49	0	1835.15	0	1754.35	0	2978.17	0	3726.82	0	4346.56	0	2541.05	0	2764.25	0	4898.02	0
NC_017672.3	Bacilli	Paenibacillus mucilaginosus K02, complete sequence	8819200	58.26	52.9704	0.00964265	122.126	0.0107771	238.281	0.0618264	83.367	0.00510493	137.415	0.00794101	235.251	0.0623936	90.5576	0.00453772	127.427	0.00964265	233.517	0.0646625	66.3438	0.00567215	109.074	0.015882	232.5	0.0657969
NC_014666.1	Actinobacteria	Frankia inefficax, complete sequence	8815781	72.31	226.199	0	635.893	0	898.024	0	874.135	0	1419.93	0	1481.17	0	2984.29	0	2884.23	0	3593.82	0	2627.38	0	2250.17	0	3861.12	0
NZ_CP031455.1	Actinobacteria	Streptomyces olivoreticuli subsp. olivoreticuli strain ATCC 31159 chromosome, complete genome	8809793	71.11	141.482	0	336.613	0	502.629	0.000567859	541.212	0	739.583	0	799.539	0	1799.13	0	1468.62	0	1911.86	0	1983.22	0	1298.22	0	2649.97	0
NZ_CP025096.1	Cytophagia	Spirosoma pollinicola strain Ha7 chromosome, complete genome	8794837	47.85	473.296	0	1559.2	0	3221.27	0	291.349	0.00113766	720.771	0	1575.39	0	121.303	0.00227531	337.104	0.00113766	635.977	0.00511945	68.2282	0.00967008	131.798	0.00967008	302.032	0.0352673
NC_016109.1	Actinobacteria	Kitasatospora setae KM-6054, complete sequence	8783278	74.2	228.85	0.000569476	754.919	0	1149.06	0	740.013	0	1575.6	0	1761.94	0	2069.78	0	2820.4	0	3725.1	0	1983.64	0	2236.37	0	3873.19	0
NC_017093.1	Actinobacteria	Actinoplanes missouriensis 431, complete sequence	8773466	70.82	182.078	0	470.728	0	811.462	0	726.445	0	1183.92	0	1594.04	0	2648.56	0	2908.33	0	4626.38	0	2386.62	0	2192.21	0	5688.9	0
NZ_CP051006.1	Actinobacteria	Streptomyces griseofuscus strain DSM 40191 chromosome, complete genome	8721740	71.63	225.435	0	677.769	0	937.001	0.000573394	758.83	0	1590.47	0	1577.13	0	2280.61	0	3320.33	0	3882.36	0	2115.86	0	2510.59	0	3810.35	0
NZ_CP015588.1	Actinobacteria	Streptomyces alfalfae strain ACCC40021 chromosome, complete genome	8625867	72.09	262.742	0.00057971	686.992	0	928.997	0	899.355	0	1501.72	0	1615.23	0	2610.85	0	2910.99	0	3767.73	0	2385.38	0	2287.74	0	4121.22	0
NZ_CP029425.1	Alphaproteobacteria	Bradyrhizobium ottawaense strain OO99 chromosome, complete genome	8606328	63.83	18.9579	0.0981987	58.7706	0.0650784	119.935	0.47821	48.2217	0.0168507	105.841	0.0156886	176.749	0.140035	324.678	0.000581058	377.74	0.000581058	600.496	0	606.233	0	621.646	0	1107.38	0
NZ_CP019724.1	Actinobacteria	Streptomyces pactum strain ACT12 chromosome, complete genome	8550793	72.06	264.657	0	640.66	0	851.944	0	912.499	0	1451.57	0	1516.87	0	2645.32	0	2942.86	0	3617.34	0	2380	0	2203.11	0	3800.88	0
NC_010572.1	Actinobacteria	Streptomyces griseus subsp. griseus NBRC 13350, complete sequence	8545929	72.23	241.812	0	692.037	0	960.66	0	749.583	0	1485.49	0	1707.69	0	2035.36	0	2729.05	0	3948.37	0	2013.66	0	2225.92	0	4451.98	0
NZ_CP021780.1	Bacilli	Paenibacillus donghaensis strain KCTC 13049 chromosome, complete genome	8542333	49.67	118.831	0.00175644	430.519	0	888.591	0.00117096	173.729	0.00058548	286.608	0.00117096	470.444	0.00995316	121.577	0.00175644	174.03	0.00351288	268.647	0.0550351	48.7247	0.0169789	94.6668	0.0298595	170.978	0.139344
NZ_CP026652.1	Actinobacteria	Streptomyces dengpaensis strain XZHG99 chromosome, complete genome	8541354	69.91	190.343	0	504.201	0	736.491	0	751.572	0	1331.19	0	1345.51	0	2528.06	0	2949.34	0	3262.45	0	2543.96	0	2507.58	0	3606.51	0
NZ_CP011340.1	Actinobacteria	Streptomyces pristinaespiralis strain HCCB 10218 chromosome, complete genome	8532592	71.54	231.953	0	692.082	0	1025.18	0	801.869	0	1580.31	0	1654.48	0	2483.92	0	3207.91	0	3912.29	0	2104.92	0	2434.21	0	4171.1	0
NZ_CP023691.1	Actinobacteria	Streptomyces platensis strain ATCC 23948 chromosome, complete genome	8501012	71.09	147.685	0.000588235	430.284	0	684.873	0	535.604	0	1001.25	0	1199.61	0	1831.53	0	2208.57	0	3170.06	0	1855.97	0	1872.09	0	3589.92	0
NZ_CP020569.1	Actinobacteria	Streptomyces gilvosporeus strain F607 chromosome, complete genome	8482298	70.95	124.587	0.00176887	385.557	0	624.196	0.000589623	428.575	0	834.584	0	1050.18	0	1440.94	0	1628.18	0	2662.03	0	1623.49	0	1405.25	0	2995.33	0
NZ_CP031194.1	Actinobacteria	Streptomyces paludis strain GSSD-12 chromosome, complete genome	8454852	71.19	149.148	0.00236686	503.478	0	711.791	0.000591716	547.091	0	1062.8	0	1150.87	0	1866.88	0	2210.04	0	2978.59	0	1845.99	0	1745.7	0	3144.23	0
NZ_CP032157.1	Chitinophagia	Paraflavitalea soli strain 5GH32-13 chromosome, complete genome	8443189	47.52	1040.19	0	2720.26	0	5553.58	0	787.195	0	1103.3	0	2773.85	0	445.216	0	547.515	0	1347.28	0	85.2815	0.007109	179.491	0.00533175	623.957	0.00473934
NZ_CP036298.1	Planctomycetia	Aureliella helgolandensis strain Q31a chromosome, complete genome	8439957	55.28	147.498	0.0017783	855.435	0	2340.07	0	324.665	0.000592768	291.424	0.000592768	832.22	0	63.217	0.0142264	102.034	0.0183758	215.699	0.0622407	41.8926	0.0243035	117.93	0.0118554	216.253	0.0616479
NZ_CP060404.1	Actinobacteria	Streptomyces buecherae strain AC541 chromosome, complete genome	8416829	73.14	154.518	0	561.613	0	759.819	0	545.418	0	1085.71	0	1091.51	0	1666.54	0	1919.19	0	2204.87	0	1744.09	0	1394.25	0	2503.44	0
NZ_CP032698.1	Actinobacteria	Streptomyces hundungensis strain BH38 chromosome, complete genome	8393044	70.94	163.786	0.0011919	376.561	0	671.662	0.00178784	510.208	0	887.649	0	1252.54	0	1531.07	0	1916.32	0	2933.45	0	1582.22	0	1622.13	0	3816.25	0
NZ_CP042968.1	Alphaproteobacteria	Bradyrhizobium paxllaeri strain LMTR 21 chromosome, complete genome	8377719	62.51	18.4696	0.0937313	58.244	0.0591045	143.406	0.248955	38.0014	0.0220896	77.5805	0.0262687	155.751	0.186866	108.004	0.0041791	192.011	0.00238806	382.689	0.0113433	256.914	0.00119403	295.931	0.00179104	634.805	0.00119403
NC_015510.1	Saprospiria	Haliscomenobacter hydrossis DSM 1100, complete sequence	8371686	47.13	351.067	0.000597372	1337.24	0	3456.9	0	298.081	0.00179211	664.638	0	1732.21	0	125.79	0.00358423	345.122	0.00238949	826.599	0.00238949	47.6897	0.0155317	153.981	0.00896057	459.824	0.016129
NZ_CP024785.1	Cyanophyceae	Nostoc flagelliforme CCNUN1 chromosome, complete genome	8363872	41.93	1900.34	0	8148.68	0	8824.2	0	6593.41	0	1748.01	0	4682.2	0	5291.93	0	2751.31	0	3539.93	0	1318.08	0	1022.58	0	1797.25	0
NZ_CP016428.1	Alphaproteobacteria	Bradyrhizobium icense strain LMTR 13 chromosome, complete genome	8322773	62.03	20.0196	0.0793269	62.7991	0.0408654	156.523	0.192909	38.8272	0.0198317	72.4013	0.0324519	133.441	0.341947	111.125	0.00300481	195.745	0.00540865	309.039	0.0216346	263.638	0.00120192	340.206	0.00180288	571.047	0.00180288
NZ_CP012382.1	Actinobacteria	Streptomyces ambofaciens ATCC 23877 chromosome, complete genome	8303940	72.22	238.368	0	591.879	0	829.563	0	752.873	0	1269.37	0	1405.33	0	2093.61	0	2418.91	0	3096.47	0	1883.82	0	1954.52	0	3461.48	0
NZ_CP023865.1	Actinobacteria	Actinoplanes teichomyceticus ATCC 31121 chromosome, complete genome	8287152	72.75	155.136	0.0006035	533.916	0	931.972	0	656.231	0	1257.46	0	1477.65	0	2289.91	0	2711.82	0	3522.45	0	2198.52	0	2135.39	0	3854.51	0
NC_020453.1	Alphaproteobacteria	Bradyrhizobium oligotrophicum S58, complete sequence	8264165	65.13	23.2629	0.0726392	60.915	0.0659806	138.641	0.271792	72.3507	0.0090799	181.994	0.00363196	255.113	0.0502421	503.994	0	651.733	0	801.388	0	830.459	0	813.313	0	1390.15	0
NZ_AP021876.1	Deltaproteobacteria	Desulfosarcina ovata subsp. sediminis strain 28bB2T chromosome, complete genome	8261151	53.77	49.8879	0.0187651	257.671	0.00121065	498.88	0.00423729	49.7243	0.0193705	207.504	0.00242131	296.581	0.0369249	48.6136	0.0205811	127.184	0.0115012	195.668	0.108959	32.4502	0.0363196	76.4846	0.0363196	148.685	0.22276
NC_013093.1	Actinobacteria	Actinosynnema mirum DSM 43827, complete sequence	8248144	73.71	264.386	0.000606428	993.202	0	1324.25	0	807.743	0	2272.53	0	2082.7	0	2030.46	0	4021.86	0	3860.11	0	2018.91	0	3044.64	0	4709.34	0
NZ_CP019457.1	Actinobacteria	Streptomyces lydicus strain GS93 isolate 23 chromosome, complete genome	8243179	72.01	167.112	0.00182039	519.694	0	907.752	0	624.488	0	1158.9	0	1508.36	0	1994.89	0	2338.95	0	3375.56	0	2029.79	0	1854.7	0	3335.86	0
NZ_CP032382.1	Cytophagia	Chryseolinea soli strain KIS68-18 chromosome, complete genome	8241389	50.87	144.703	0.00182039	942.538	0	1866.45	0	234.434	0.000606796	322.874	0.000606796	798	0	106.516	0.00303398	206.403	0.00424757	418.264	0.0175971	42.8346	0.0230583	91.6595	0.0218447	207.01	0.0734223
NC_010628.1	Cyanophyceae	Nostoc punctiforme PCC 73102, complete sequence	8234322	41.41	2117.62	0	8435.97	0	9609.55	0	8578.4	0	2049.15	0	4987.46	0	7060.58	0	3027.41	0	3917.69	0	1778.48	0	1073.34	0	2034.11	0
NC_009142.1	Actinobacteria	Saccharopolyspora erythraea NRRL 2338, complete sequence	8212805	71.15	225.205	0.000609013	716.882	0	920.61	0	875.386	0	1709.73	0	1573.96	0	2737.92	0	3260.05	0	3614.84	0	3003.19	0	2850.43	0	3675.95	0
NZ_CP042914.1	Planctomycetia	Roseimaritima ulvae strain UC8 chromosome, complete genome	8212515	59.11	26.4094	0.0535932	213.797	0.00182704	574.847	0.00243605	13.9402	0.171133	97.7534	0.0164434	236.236	0.0627284	35.9105	0.0292326	111.849	0.0121803	268.429	0.0414129	102.195	0.00182704	152.37	0.00426309	332.208	0.0170524
NZ_CP009285.1	Bacilli	Paenibacillus borealis strain DSM 13188 chromosome, complete genome	8156808	51.39	159.501	0.00245248	671.8	0	1233.89	0	203.537	0.00122624	388.234	0.00122624	618.866	0.00858369	138.43	0.0030656	202.074	0.00674433	343.326	0.0263642	59.5535	0.0128755	108.641	0.0190067	216.79	0.0870632
NZ_CP043661.1	Actinobacteria	Kribbella qitaiheensis strain SPB151 chromosome, complete genome	8156807	67.43	100.402	0.0104231	382.272	0.000613121	543.339	0.00490497	340.324	0.000613121	1270.86	0	1198.44	0	1255.75	0	2912.03	0	2632.36	0	1966.45	0	2556.2	0	3630.17	0
NZ_LS398110.1	Alphaproteobacteria	Bradyrhizobium vignae isolate ORS3257 chromosome BRAD3257, complete sequence	8156021	63.34	18.6572	0.0956468	57.9688	0.0643777	130.301	0.366033	45.1342	0.0165543	95.9052	0.0171674	174.535	0.142244	275.804	0.000613121	320.555	0.00122624	474.092	0.0030656	575.544	0	503.402	0	894.633	0
NZ_CP042266.1	Actinobacteria	Streptomyces qinzhouensis strain SSL-25 chromosome, complete genome	8146484	71.5	210.301	0	577.226	0	823.451	0	775.179	0	1340.03	0	1597.83	0	2705.36	0	2961.67	0	4423.53	0	3031.1	0	2529.96	0	4795.45	0
NZ_CP023445.1	Actinobacteria	Actinosynnema pretiosum strain X47 chromosome, complete genome	8131572	73.91	257.517	0.000615006	895.105	0	1060.49	0	774.581	0	1937.93	0	1626.11	0	2004.91	0	3304.41	0	3462.76	0	1843.31	0	2322.34	0	4537.21	0
NZ_AP017900.1	Actinobacteria	Nocardia seriolae strain UTF1 chromosome, complete genome	8121733	68.14	80.7101	0.00554187	344.248	0	477.289	0.00184729	252.243	0	844.944	0	1036.21	0	1574.08	0	1554.76	0	2905.87	0	1613.52	0	1432.25	0	3813.57	0
NZ_CP034235.1	Bacilli	Paenibacillus psychroresistens strain ML311-T8 chromosome, complete genome	8101785	41.15	728.928	0	3643.07	0	8166.93	0	1500.5	0	751.353	0	3824.32	0	1294.37	0	1139	0	2604.71	0	335.547	0.000617284	585.678	0.000617284	1317.01	0
NZ_CP020563.1	Actinobacteria	Kitasatospora albolonga strain YIM 101047 chromosome, complete genome	8027788	71.98	254.172	0	831.068	0	1053.31	0	855.732	0	1870.07	0	1833.41	0	2645.71	0	3641.89	0	4449.36	0	2568.3	0	2962.43	0	4653.27	0
NZ_CP043930.1	Planctomycetia	Gimesia benthica strain E7 chromosome, complete genome	8027492	52.75	108.443	0.00311526	712.532	0	1233.31	0	235.342	0.000623053	407.844	0.000623053	642.716	0.00186916	121.535	0.00249221	194.509	0.00311526	304.676	0.0330218	61.6212	0.0130841	106.476	0.0205607	186.239	0.114642
NZ_AP022567.1	Actinobacteria	Mycolicibacterium mageritense strain JCM 12375 chromosome, complete genome	8006721	66.92	74.3662	0.00936914	187.704	0.00499688	330.882	0.0156152	312.361	0	572.739	0	717.718	0.00124922	1317.12	0	1494.18	0	1952.34	0	2188.76	0	1671.1	0	3011.54	0
NZ_CP020700.1	Actinobacteria	Streptomyces tsukubensis strain NRRL 18488 chromosome, complete genome	7963742	71.87	248.686	0.000628141	784.386	0	960.327	0	861.96	0	1746.31	0	1769.68	0	2806.67	0	3568.65	0	4658.35	0	2821.38	0	2788.78	0	4973.41	0
NZ_CP023695.1	Actinobacteria	Streptomyces alboniger strain ATCC 12461 chromosome, complete genome	7962786	71.16	205.418	0	665.878	0	753.189	0	717.502	0	1518.77	0	1363.09	0	2221.59	0	3018.56	0	3310.84	0	2245.01	0	2369.03	0	3711.15	0
NZ_CP020104.1	Cytophagia	Spirosoma aerolatum strain KACC 17939 chromosome, complete genome	7959595	48.35	618.012	0.000628536	1869.91	0	4075.35	0	365.659	0.00125707	1138.57	0	1949.02	0	137.128	0.00439975	525.777	0.00125707	725.33	0.00628536	86.0249	0.00628536	187.38	0.00628536	370.439	0.0201131
NZ_LN831776.1	Bacilli	Paenibacillus riograndensis SBR5 isolate SBR5(T) chromosome I, complete sequence	7919576	50.97	146.624	0.00126342	643.554	0	1223.1	0	133.813	0.00189514	335.945	0.000631712	568.23	0.0101074	95.8055	0.0050537	164.297	0.00884397	277.11	0.046115	33.6824	0.0423247	81.5882	0.0353759	158.965	0.177511
NZ_CP020570.1	Actinobacteria	Streptomyces violaceoruber strain S21 chromosome, complete genome	7916045	72.65	306.822	0	815.94	0	1086.62	0	1013.9	0	1783.94	0	1982.67	0	2893.59	0	3428.53	0	4573.42	0	3048.36	0	2833.92	0	4633.26	0
NC_021177.1	Actinobacteria	Streptomyces fulvissimus DSM 40593, complete sequence	7905758	71.48	264.857	0.000632511	738.535	0	987.87	0.000632511	913.66	0	1726.68	0	1588.16	0	2717.57	0	3444.75	0	3349.93	0	2794.09	0	2865.93	0	3994.15	0
NZ_CP029196.1	Actinobacteria	Streptomyces venezuelae strain ATCC 21113 chromosome, complete genome	7893803	72.54	305.035	0.000633714	806.377	0	1259.12	0	943.66	0	1818.2	0	2027.3	0	2577.99	0	3460.87	0	4386.08	0	2299.55	0	2566.32	0	5186.3	0
NZ_CP029378.1	Actinobacteria	Streptomyces bacillaris strain ATCC 15855 chromosome, complete genome	7888441	71.95	238.178	0.000634115	675.827	0	954.134	0	777.761	0	1553.82	0	1555.85	0	2435.73	0	3270.95	0	3566.86	0	2000.75	0	2401	0	4014.97	0
NZ_AP023396.1	Actinobacteria	Nocardia wallacei strain FMUON74 chromosome, complete genome	7832428	69.16	90.6995	0.00446999	292.566	0.00191571	447.531	0.00766284	339.774	0.00063857	739.956	0	947.908	0	1321.4	0	1618.96	0	2508.91	0	1672.88	0	1492.84	0	3192.83	0
NZ_AP017422.1	Chitinophagia	Filimonas lacunae strain NBRC 104114 chromosome, complete genome	7814405	44.05	1656.88	0	3720.12	0	7030.94	0	1789.5	0	2504.49	0	3705.63	0	919.802	0	1449.48	0	2020.89	0	323.103	0	497.278	0	982.192	0
NZ_CP042437.1	Sphingobacteriia	Mucilaginibacter ginsenosidivorax strain KHI28 chromosome, complete genome	7811413	43.07	839.681	0	4291.48	0	7372.06	0	738.195	0	2194.52	0	3988.85	0	409.464	0.000640205	974.724	0	1906.11	0	207.321	0.000640205	397.254	0.000640205	909.303	0.000640205
NZ_CP018632.1	Gammaproteobacteria	Granulosicoccus antarcticus IMCC3135 chromosome, complete genome	7783862	52.86	284.762	0.000642674	941.933	0	2400.34	0	457.226	0.000642674	543.212	0.00128535	1040.03	0.000642674	158.642	0.00321337	198.168	0.00899743	325.683	0.0308483	42.5515	0.0269923	70.4279	0.0411311	151.053	0.192802
NC_011894.1	Alphaproteobacteria	Methylobacterium nodulans ORS 2060, complete sequence	7772460	68.86	32.789	0.0289575	97.1754	0.020592	254.628	0.041184	78.9979	0.011583	222.083	0.0045045	380.867	0.0122265	280.275	0	463.622	0	707.855	0.000643501	418.413	0	468.372	0	928.989	0
NZ_CP036276.1	Planctomycetia	Symmachiella dynata strain Mal52 chromosome, complete genome	7767809	55.32	181.038	0.00193175	1808.41	0	2830.83	0	217.976	0.000643915	629.241	0	904.523	0	29.8313	0.0392788	100.441	0.0167418	201.54	0.0727624	52.0296	0.015454	115.269	0.0128783	232.74	0.0476497
NZ_CP022310.1	Actinobacteria	Streptomyces asterosporus strain DSM 41452 chromosome, complete genome	7766581	72.51	267.387	0.00128783	753.882	0	1011.78	0	921.903	0	1741.85	0	1710.27	0	2757.84	0	3553.93	0	4006.18	0	2218.94	0	2558.99	0	4262.58	0
NZ_CP010849.1	Actinobacteria	Streptomyces cyaneogriseus subsp. noncyanogenus strain NMWT 1 chromosome, complete genome	7762396	72.86	250.462	0.00064433	631.648	0.00128866	898.605	0.00128866	803.314	0	1385.82	0	1540.53	0	2107.83	0	2664.89	0	3613.62	0	2030.84	0	2047.48	0	3702.33	0
NZ_CP023698.1	Actinobacteria	Streptomyces viridifaciens strain ATCC 11989 chromosome, complete genome	7757877	72.64	310.949	0	836.687	0	1114.53	0	1119.28	0	1960.07	0	1744.18	0	3462.13	0	3852.1	0	3890.73	0	2949.12	0	2893.54	0	4040.47	0
NZ_CP023703.1	Actinobacteria	Streptomyces galilaeus strain ATCC 14969 chromosome, complete genome	7756194	71.44	218.261	0.00193424	577.699	0	825.953	0	729.441	0	1310.62	0	1412.9	0	2147.18	0	2642.74	0	3296.61	0	1957.25	0	2064.99	0	3964.86	0
NC_008312.1	Oscillatoriophycideae	Trichodesmium erythraeum IMS101, complete sequence	7750108	34.14	1298.5	0	5828.59	0	8888	0	2633.34	0	2237.72	0	4879.02	0	2564.42	0	1958.7	0	3107.71	0	853.145	0	899.393	0	1990.21	0
NZ_CP036275.1	Planctomycetia	Maioricimonas rarisocia strain Mal4 chromosome, complete genome	7744989	63.36	67.476	0.0109819	141.238	0.00904393	298.272	0.0290698	249.297	0.00129199	353.224	0.00193798	609.598	0.00258398	1796.06	0	1637.67	0	2148.43	0	2892.06	0	2068.3	0	3634.68	0
NZ_CP054698.1	Cyanophyceae	Nostoc edaphicum CCNP1411 chromosome, complete genome	7733505	41.63	2294.25	0	13716.7	0	11283.9	0	9111.45	0	2105.2	0	4794.32	0	7493.56	0	3962.7	0	4231.39	0	1858.66	0	1454.79	0	2315.58	0
NC_019693.1	Oscillatoriophycideae	Oscillatoria acuminata PCC 6304, complete sequence	7689443	47.6	442.315	0	2647.78	0	5147.51	0	453.097	0	1163.05	0	2126.23	0	278.494	0.000650618	523.879	0	833.564	0.000650618	130.749	0.00130124	238.935	0.00195185	432.117	0.00910865
NZ_CP041695.1	Actinobacteria	Nocardia otitidiscaviarum strain NEB252 chromosome, complete genome	7687583	69.06	119.22	0.00390371	398.363	0.000650618	587.978	0.00195185	391.135	0	965.515	0	1165.55	0	1368.83	0	1772.58	0	2749.47	0	1808.72	0	1735.29	0	3470.79	0
NZ_CP040752.1	Actinobacteria	Streptomyces rectiverticillatus strain B15-08 chromosome, complete genome	7679243	72.08	225.67	0	497.199	0	657.929	0	857.464	0	1170.97	0	1217.82	0	2628.86	0	2418.92	0	3039.6	0	2487.91	0	1873.73	0	3470.62	0
NZ_CP023692.1	Actinobacteria	Streptomyces vinaceus strain ATCC 27476 chromosome, complete genome	7673509	72.34	292.719	0	683.723	0	904.76	0	990.079	0	1628.7	0	1608.84	0	2995.59	0	3371.01	0	4179.77	0	2510.36	0	2465.65	0	4115.38	0
NZ_CP029043.1	Actinobacteria	Streptomyces nigra strain 452 chromosome, complete genome	7641029	71.91	268.847	0	720.464	0	851.068	0	885.011	0	1652.71	0	1602.67	0	2474.7	0	3371.89	0	3928.85	0	2204.66	0	2525.48	0	4099.69	0
NZ_CP036353.1	Planctomycetia	Gimesia maris strain CA11 chromosome, complete genome	7626893	50.32	267.933	0.000655738	2594.56	0	3889.77	0	983.539	0	1141.3	0	1747.06	0	445.169	0.000655738	554.12	0.000655738	745.683	0.000655738	123.115	0.00196721	192.494	0.00262295	327.848	0.0203279
NZ_CP013738.1	Actinobacteria	Streptomyces globisporus C-1027 chromosome, complete genome	7608611	71.59	250.731	0.000657462	616.346	0.000657462	901.972	0.000657462	749.082	0	1351.23	0	1532.95	0	1889.34	0	2397.6	0	2977.88	0	2222.89	0	2193.78	0	3595.21	0
NZ_CP023701.1	Actinobacteria	Streptomyces subrutilus strain ATCC 27467 chromosome, complete genome	7604974	73.45	229.147	0	665.972	0	1005.18	0	728.925	0	1396.51	0	1549.44	0	2125.1	0	2498.98	0	3253.26	0	1875.36	0	1891.22	0	3384.99	0
NZ_CP024957.1	Actinobacteria	Streptomyces cavourensis strain 1AS2a chromosome, complete genome	7600475	72.13	274.651	0	793.587	0	1277.72	0	934.164	0	1731.58	0	2202.03	0	2908.47	0	3501.55	0	4897.1	0	2589.67	0	2740.7	0	4716.94	0
NZ_CP020809.1	Actinobacteria	Mycobacterium dioxanotrophicus strain PH-06 chromosome, complete genome	7595921	66.53	69.3723	0.00394997	198.653	0.00263331	299.957	0.0138249	303.103	0	620.555	0	657.948	0.000658328	1368.56	0	1620.42	0	1868.99	0	1747.24	0	1562.39	0	2234.04	0
NZ_CP023702.1	Actinobacteria	Streptomyces nitrosporeus strain ATCC 12769 chromosome, complete genome	7581562	72.17	258.078	0.000659631	715.387	0	922.434	0	752.668	0	1554.78	0	1458.72	0	1946.92	0	2893.26	0	3171.29	0	1917.32	0	2210.06	0	3622.9	0
NC_013729.1	Actinobacteria	Kribbella flavida DSM 17836, complete sequence	7579488	70.57	297.957	0	1017.44	0	1535.21	0	1192.13	0	2569.61	0	3008.91	0	3978.41	0	5243.43	0	7301.91	0	3721.39	0	4337.84	0	7889.92	0
NZ_AP023439.1	Actinobacteria	Streptomyces tuirus strain JCM 4255 chromosome	7561001	71.44	218.21	0.000661376	665.653	0.000661376	841.257	0.000661376	692.37	0	1522.31	0	1341.72	0	2002.86	0	3003.09	0	3235.2	0	1882.43	0	2451.23	0	3448.04	0
NZ_CP058322.1	Actinobacteria	Micromonospora carbonacea strain aurantiaca chromosome, complete genome	7528335	73.99	201.803	0.000664452	601.201	0	984.961	0	743.2	0	1422.91	0	1730.32	0	2257.77	0	2844.15	0	3885.71	0	1996.09	0	2105.92	0	4627.66	0
NZ_CP023693.1	Actinobacteria	Streptomyces cinereoruber strain ATCC 19740 chromosome, complete genome	7516652	72.89	286.219	0	750.174	0	1041.29	0	934.476	0	1689.55	0	1820.9	0	2668.23	0	3132.7	0	4227.38	0	2289.17	0	2463.95	0	4344.99	0
NC_008278.1	Actinobacteria	Frankia alni ACN14a, complete sequence	7497934	72.83	273.465	0	856.998	0	1345.94	0	975.04	0	1724.51	0	2292.71	0	2907.22	0	2916.42	0	4445.31	0	3182.67	0	2515.82	0	4967.02	0
NZ_CP019082.1	Planctomycetia	Paludisphaera borealis strain PX4 chromosome, complete genome	7497544	66.32	57.5084	0.012008	97.9853	0.0220147	244.415	0.048032	128.166	0.00466978	233.459	0.00400267	519.379	0.00466978	723.878	0	735.474	0	1531.05	0	1035.04	0	877.528	0	2309.36	0
NZ_CP063374.1	Actinobacteria	Streptomyces chromofuscus strain DSM 40273 chromosome, complete genome	7483282	71.61	239.015	0.00200535	633.6	0	901.878	0	810.252	0	1516.86	0	1571.68	0	2357.77	0	3225.65	0	3681.85	0	1953.25	0	2309.72	0	3272.04	0
NZ_CP015136.1	Vicinamibacteria	Luteitalea pratensis strain DSM 100886 isolate HEG_-6_39 chromosome, complete genome	7480314	67.22	90.0747	0.0040107	220.467	0.0026738	349.303	0.00802139	513.252	0	827.003	0	936.738	0	2283.18	0	2196.06	0	2866.1	0	3018.46	0	2394.88	0	4280.5	0
NC_019729.1	Oscillatoriophycideae	Oscillatoria nigro-viridis PCC 7112, complete sequence	7479014	45.87	694.21	0	2925.99	0	5452.7	0	773.47	0	1332.54	0	2344.99	0	397.771	0	719.691	0	1057.02	0	113.516	0.00133779	290.502	0.00200669	638.344	0.00200669
NZ_CP030051.1	Alphaproteobacteria	Bradyrhizobium guangdongense strain CCBAU 51649 chromosome, complete genome	7456045	63.78	19.4574	0.0871898	56.384	0.0717639	124.153	0.392354	52.4788	0.0214621	124.625	0.0147552	209.811	0.0885312	298.666	0	509.146	0	720.038	0	520.957	0	713.73	0	1490.58	0
NZ_CP024608.1	Betaproteobacteria	Massilia violaceinigra strain B2 chromosome	7442939	63.51	8.63419	0.331989	38.3364	0.196237	114.246	0.552419	14.5949	0.139113	56.6845	0.0732527	137.313	0.295699	36.7653	0.0275538	141.672	0.0100806	300.561	0.0241935	65.9481	0.0114247	143.569	0.0100806	428.384	0.00873656
NZ_CP036401.1	Betaproteobacteria	Massilia albidiflava strain DSM 17472 chromosome, complete genome	7437157	65.78	10.0786	0.258238	43.7682	0.129792	139.606	0.279758	23.1875	0.0598521	105.417	0.0161399	224.322	0.0618695	72.5731	0.00874243	227.583	0.00336248	458.929	0.00874243	90.8262	0.00672495	222.699	0.00336247	566.036	0.00605245
NZ_CP040017.1	Betaproteobacteria	Massilia umbonata strain DSMZ 26121 chromosome, complete genome	7426165	65.32	9.44877	0.283502	40.7216	0.150842	123.734	0.432997	22.9519	0.0619529	88.1768	0.0242424	181.154	0.120539	63.5868	0.013468	203.544	0.0047138	361.557	0.016835	91.3477	0.00673401	225.718	0.0047138	522.477	0.00740741
NZ_CP039690.1	Alphaproteobacteria	Phreatobacter stygius strain KCTC 52518 chromosome, complete genome	7354671	66.71	37.5033	0.0272109	114.212	0.0163265	308.854	0.0306122	116.633	0.00748299	279.255	0.00340136	563.353	0.00544218	798.544	0	1277.9	0	1738.23	0	1833.73	0	1719.77	0	3299.64	0
NZ_CP021080.1	Actinobacteria	Streptomyces pluripotens strain MUSC 135 chromosome, complete genome	7346075	69.94	193.774	0	491.12	0	659.409	0.00136147	724.805	0	1231.49	0	1281.87	0	2357.12	0	2772.36	0	3461.63	0	2213.23	0	2324.75	0	3630.66	0
NZ_AP021874.1	Deltaproteobacteria	Desulfosarcina alkanivorans strain PL12 chromosome, complete genome	7324708	56.63	60.8381	0.0136612	179.95	0.00478142	351.976	0.0157104	68.3443	0.0102459	154.875	0.00819672	249.394	0.0539617	73.2627	0.00819672	128.48	0.0102459	206.262	0.0887978	44.9012	0.022541	82.3235	0.0321038	159.698	0.185109
NZ_CP018082.1	Actinobacteria	Nocardia mangyaensis strain Y48 chromosome, complete genome	7310115	68.09	91.086	0.00547196	266.803	0.000683995	437.733	0.00752394	333.681	0	685.986	0	918.554	0	1292.11	0	1517.91	0	2219.02	0	1525.92	0	1446.85	0	2377.87	0
NZ_AP021875.1	Deltaproteobacteria	Desulfosarcina widdelii strain PP31 chromosome, complete genome	7297718	53.98	73.6244	0.00685401	272.427	0.0013708	554.527	0.00685401	64.3006	0.010281	209.168	0.00479781	325.223	0.0233036	67.8513	0.00959561	151.702	0.00753941	226.545	0.0582591	43.7883	0.0185058	88.4183	0.0212474	158.08	0.191912
NZ_CP029188.1	Actinobacteria	Streptomyces tirandamycinicus strain HNM0039 chromosome, complete genome	7289495	72.46	247.652	0.00137268	765.567	0	1016.76	0	797.879	0	1660.92	0	1506.21	0	2164.44	0	3098.77	0	3001.13	0	2310.34	0	2565.08	0	3520.64	0
NZ_AP019308.1	Bacilli	Paenibacillus baekrokdamisoli strain KCTC 33723 chromosome, complete genome	7261317	45.31	244.9	0	1468.87	0	4081.27	0	543.438	0	548.408	0.000688705	1675.67	0	369.939	0	481.808	0.000688705	816.191	0.00137741	142.994	0.00137741	259.79	0.00413223	513.945	0.00964187
NZ_CP036292.1	Planctomycetia	Rosistilla oblonga strain CA51 chromosome, complete genome	7250512	58.21	60.5383	0.0131034	408.534	0	1035.47	0	48.1961	0.0186207	153.799	0.0062069	345.776	0.0227586	52.8791	0.0144828	129.897	0.0103448	291.109	0.0317241	102.697	0.00551724	205.036	0.00137931	483.264	0.00413793
NZ_AP018920.1	Actinobacteria	Pseudonocardia autotrophica strain NBRC 12743 chromosome, complete genome	7246130	72.94	401.313	0	1106.06	0	1643.18	0	1137.71	0	2396.44	0	2816.14	0	2679.23	0	4398.04	0	5492.49	0	2801.13	0	3472.92	0	5801.03	0
NC_017082.1	Alphaproteobacteria	Bradyrhizobium cosmicum, complete sequence	7231841	64.3	19.4009	0.077455	56.6486	0.0656985	126.988	0.364454	57.717	0.0152144	147.753	0.0131397	241.77	0.0518672	278.688	0.00207469	427.343	0.000691563	681.142	0.00207469	713.698	0	657.046	0	1193.11	0
NZ_CP022219.1	Alphaproteobacteria	Bradyrhizobium guangxiense strain CCBAU 53363 chromosome, complete genome	7220948	64.54	21.5135	0.0692521	60.1692	0.0526316	141.907	0.223684	65.5754	0.0124654	151.236	0.00831025	296.675	0.0367036	529.243	0.000692521	614.3	0.000692521	941.961	0.00138504	903.267	0	873.147	0	1837.28	0
NZ_CP031742.1	Actinobacteria	Streptomyces koyangensis strain VK-A60T chromosome, complete genome	7220839	73.03	284.38	0	829.179	0	1104.62	0	943.422	0	1689.49	0	1728.88	0	2782.78	0	3166.64	0	4066.38	0	2335.41	0	2257.44	0	3935.05	0
NC_007645.1	Gammaproteobacteria	Hahella chejuensis KCTC 2396, complete sequence	7215267	53.87	37.1181	0.035343	477.73	0	873.505	0	33.9736	0.046431	277.087	0.001386	454.156	0.004851	34.5772	0.044352	147.841	0.00900901	263.34	0.0554401	22.0461	0.0838531	70.2747	0.0575191	157.143	0.198198
NZ_CP017420.1	Betaproteobacteria	Delftia tsuruhatensis strain CM13 chromosome, complete genome	7195716	66.33	26.3264	0.0444753	46.8808	0.104934	117.842	0.488534	55.0798	0.0159833	113.857	0.0201529	171.325	0.123697	114.619	0.00347464	290.585	0.00208478	435.002	0.0125087	47.099	0.0201529	190.702	0.00625434	447.81	0.0125087
NZ_CP029254.1	Actinobacteria	Streptomyces spongiicola strain HNM0071 chromosome, complete genome	7180417	72.45	217.201	0	609.76	0	1067.68	0	731.677	0	1367.11	0	1676.85	0	2159.85	0	2745.39	0	3586.66	0	2235.61	0	2280.78	0	3946.66	0
NZ_CP009287.1	Bacilli	Paenibacillus graminis strain DSM 15220 chromosome, complete genome	7166464	50.57	157.052	0.00139567	688.525	0	1340.01	0	155.194	0.00139567	352.079	0.00209351	642.453	0.00488486	111.524	0.00209351	178.586	0.00488486	321.394	0.0286113	36.3886	0.0321005	88.8517	0.02582	178.771	0.138172
NZ_CP030053.1	Alphaproteobacteria	Bradyrhizobium guangzhouense strain CCBAU 51670 chromosome, complete genome	7158886	63.96	20.9396	0.0663871	58.0393	0.0621943	122.583	0.428372	53.6043	0.0188679	143.093	0.0104822	229.557	0.0614955	320.083	0.000698812	627.317	0	848.208	0.00139762	608.103	0.000698812	937.987	0	1423.52	0
NZ_CP044543.1	Alphaproteobacteria	Bradyrhizobium betae strain PL7HG1 chromosome, complete genome	7150095	64.5	19.8048	0.0839161	59.6725	0.0643357	135.059	0.3	61.6297	0.0118881	176.435	0.00699301	279.712	0.0398601	687.429	0	809.011	0	1017.69	0.000699301	1116.68	0	1195.43	0	1997.8	0
NZ_CP015866.1	Actinobacteria	Streptomyces parvulus strain 2297 chromosome, complete genome	7149446	72.8	340.285	0	904.79	0	1049.52	0	1163.02	0	2012.58	0	1881.86	0	3381.98	0	3990.2	0	4559.28	0	2812.3	0	2949.95	0	4946.38	0
NC_005027.1	Planctomycetia	Rhodopirellula baltica SH 1, complete sequence	7145576	55.4	295.191	0.00069979	1137.97	0	3275.67	0	527.831	0	576.953	0	1209.73	0	67.5527	0.0104969	135.649	0.0111966	362.157	0.0118964	82.6194	0.00909727	158.83	0.00559832	355.009	0.0118964
NZ_CP023202.1	Actinobacteria	Streptomyces xinghaiensis S187 chromosome, complete genome	7137891	73.14	237.771	0.000700771	633.62	0	873.504	0	788.331	0	1274.47	0	1482.76	0	2174.06	0	2410.04	0	3352.46	0	2325.87	0	2003.19	0	4292.83	0
NZ_CP016076.1	Actinobacteria	Actinoalloteichus fjordicus strain ADI127-7 chromosome, complete genome	7120854	70.09	243.61	0	565.644	0	796.88	0	781.944	0	1348.78	0	1579.78	0	2116.35	0	2702.89	0	3268.8	0	2450.2	0	2390.66	0	3761.66	0
NZ_CP050296.1	Alphaproteobacteria	Mesorhizobium huakuii strain 583 chromosome, complete genome	7120066	62.95	16.8751	0.0877809	55.9914	0.0639045	144.229	0.238764	29.9531	0.0316011	65.7925	0.0477528	153.464	0.195225	139.983	0.00421348	260.147	0.00351124	465.926	0.0119382	317.367	0.000702247	387.473	0.00140449	871.517	0.000702247
NZ_CP030840.1	Acidobacteriia	Acidisarcina polymorpha strain SBC82 chromosome, complete genome	7112011	56.98	81.369	0.00421941	550.206	0	1170.57	0	127.526	0.000703235	249.006	0.000703235	424.442	0.000703235	94.6462	0.0021097	129.65	0.00492264	214.568	0.0618847	113.665	0.00140647	146.024	0.00140647	276.158	0.0161744
NZ_CP012150.1	Actinobacteria	Mycolicibacterium goodii strain X7B chromosome, complete genome	7105933	67.57	90.9873	0.00422238	311.231	0	417.991	0.00633357	446.566	0	954.84	0	1036.35	0	2073.61	0	2394.97	0	3257.28	0	2408.56	0	2403.85	0	3649.98	0
NZ_CP048429.1	Bacilli	Paenibacillus jilunlii strain KACC 16679 chromosome, complete genome	7105405	50.88	162.612	0.00211119	647.11	0	1391.49	0	140.944	0.00211119	381.813	0.00070373	665.815	0.00492611	100.838	0.00492611	181.191	0.0070373	307.988	0.0309641	36.3528	0.0316678	84.1578	0.0281492	175.466	0.142153
NC_015312.1	Actinobacteria	Pseudonocardia dioxanivorans CB1190, complete sequence	7096571	73.31	323.257	0	1080.79	0	1501.21	0	1103.28	0	2262.09	0	2344.55	0	2992.52	0	3829.95	0	4328.48	0	3066.47	0	3335.7	0	5013.72	0
NZ_CP031264.1	Actinobacteria	Streptacidiphilus bronchialis strain DSM 106435 chromosome, complete genome	7090212	72.7	256.216	0	764.136	0	1229.52	0	790.199	0	1668.2	0	1894.95	0	2291.86	0	3149.73	0	4086.59	0	1879.36	0	2594.51	0	4722.95	0
NZ_CP034279.1	Actinobacteria	Streptomyces ficellus strain NRRL 8067 chromosome, complete genome	7078240	72.6	253.44	0	918.784	0	1275.31	0	857.891	0	2035.1	0	1904.59	0	2507.83	0	3920.95	0	4192.06	0	2297.45	0	2899.09	0	4209.29	0
NZ_AP019400.1	Bacilli	Cohnella abietis strain KCTC 43028 chromosome, complete genome	7059027	44.83	316.671	0	1828.55	0	3877.17	0	645.113	0	600.425	0	1947.16	0	441.141	0	643.568	0	1028.52	0	181.882	0.00141743	313.999	0.00212615	573.271	0.00566974
NZ_CP048286.1	Bacilli	Paenibacillus rhizovicinus strain 14171R-81 chromosome, complete genome	7049254	54.98	53.3398	0.0170334	251.014	0.00141945	554.43	0.00567779	60.0998	0.012775	179.328	0.00709723	336.565	0.0312278	56.929	0.0141945	114.569	0.0177431	224.752	0.0738112	61.1	0.012775	111.896	0.0177431	227.496	0.071682
NZ_CP029426.1	Alphaproteobacteria	Bradyrhizobium amphicarpaeae strain 39S1MB chromosome, complete genome	7044517	64.66	22.2732	0.0646307	62.0337	0.0568182	140.227	0.259943	65.9443	0.0142045	191.124	0.00497159	334.549	0.0234375	745.846	0	1309	0	2155.43	0	1131.83	0	1841.49	0	4161.95	0
NC_002678.2	Alphaproteobacteria	Mesorhizobium japonicum MAFF 303099, complete sequence	7036071	62.75	18.0488	0.0774698	53.7169	0.0660981	140.006	0.270078	28.8781	0.0383795	64.4472	0.0383795	151.911	0.207534	116.894	0.00639659	196.782	0.00710732	389.418	0.0135039	244.962	0.0021322	276.863	0.00497512	624.407	0.00284293
NZ_CP010429.1	Cytophagia	Spirosoma radiotolerans strain DG5A chromosome, complete genome	7029352	49.47	400.923	0.000711744	1162.49	0	2685.12	0	255.48	0.00142349	629.363	0	1477.52	0	90.9643	0.00925267	271.661	0.00498221	614.773	0.0106762	52.4033	0.0199288	114.827	0.0206406	272.281	0.0419929
NC_014391.1	Actinobacteria	Micromonospora aurantiaca ATCC 27029, complete sequence	7025559	72.82	294.503	0	664.904	0	1159.23	0	1135.58	0	1628.71	0	1964.01	0	3461.37	0	3459.5	0	4658.79	0	3099.9	0	2679.08	0	4404.84	0
NZ_CP019038.1	Betaproteobacteria	Massilia putida strain 6NM-7 chromosome, complete genome	6987670	65.56	9.10671	0.322119	34.4548	0.252684	115.491	0.531138	33.5307	0.0286328	84.8021	0.023622	185.024	0.111668	81.1612	0.00787402	197.057	0.00572656	380.135	0.0114531	120.254	0.00286328	206.215	0.00572656	530.396	0.00501074
NZ_LR134352.1	Actinobacteria	Nocardia asteroides strain NCTC11293 chromosome 1, complete sequence	6983363	69.88	122.019	0.00358166	445.372	0	701.602	0.000716332	402.039	0	960.939	0	1264.47	0	1232.18	0	1609.88	0	2565.61	0	1611.47	0	1529.74	0	3166.29	0
NZ_LN831039.1	Actinobacteria	Mycolicibacterium smegmatis strain NCTC8159 chromosome 1, complete sequence	6983267	67.33	89.937	0.00573066	251.458	0.00143267	405.446	0.00644699	444.56	0	788.175	0	949.529	0	1958.43	0	2115.32	0	2569.25	0	2310.21	0	2065.28	0	3228.33	0
NC_013037.1	Cytophagia	Dyadobacter fermentans DSM 18053, complete sequence	6967790	51.54	363.409	0	1229.79	0	2570.34	0	142.506	0.000717875	601.329	0	1169.51	0	34.8836	0.0308686	218.149	0.000717875	432.295	0.00933238	34.5519	0.0308686	104.223	0.0165111	214.124	0.0725054
NZ_CP014158.1	Gammaproteobacteria	Pseudomonas citronellolis strain P3B5 chromosome, complete genome	6951444	67.11	30.9932	0.0467626	58.5352	0.0733813	153.436	0.198561	79.2541	0.00863309	143.597	0.0107914	272.337	0.0467626	194.011	0.00143885	364.456	0.000719424	562.843	0.00647482	106.234	0.00503597	203.853	0.00647482	601.832	0.00647482
NZ_CP033507.1	Alphaproteobacteria	Mesorhizobium jarvisii strain ATCC 700743 chromosome, complete genome	6934624	63.01	17.4024	0.107504	53.4907	0.0750361	130.269	0.357143	31.2712	0.0367965	63.8908	0.049062	141.205	0.257576	220.863	0.000721501	321.934	0.0036075	486.596	0.00721501	469.772	0	552.273	0.000721501	1106.12	0.000721501
NZ_AP021861.1	Planctomycetia	Lacipirellula parvula strain PX69 chromosome, complete genome	6922258	61.73	21.4017	0.0780347	76.822	0.0325145	231.199	0.0628613	38.0666	0.025289	81.3161	0.0274566	194.035	0.111994	116.825	0	180.663	0.00144509	339.998	0.0137283	256.202	0	323.952	0	622.625	0.000722543
NZ_CP046904.1	Betaproteobacteria	Massilia flava strain DSM 26639 chromosome, complete genome	6922031	66.53	8.84759	0.320087	41.5764	0.143064	133.344	0.306358	41.828	0.0238439	128.048	0.0115607	264.868	0.0476879	225.827	0.00144509	371.963	0.000722543	729.883	0.00216763	223.234	0.00144509	390.338	0.000722543	1051.45	0
NZ_CP050066.1	Alphaproteobacteria	Bradyrhizobium symbiodeficiens strain 101S1MB chromosome, complete genome	6920286	64.42	20.9393	0.0679191	59.9141	0.0534682	132.304	0.317197	65.2404	0.0122832	175.821	0.00578035	291.709	0.0289017	441.422	0.000722543	688.371	0	1040.18	0	1013.36	0	1002	0	1941.71	0
NZ_CP065748.1	Betaproteobacteria	Delftia lacustris strain FDAARGOS_890 chromosome, complete genome	6904082	66.5	28.1351	0.0442029	50.908	0.0789855	122.891	0.426087	57.4092	0.0181159	119.485	0.0195652	197.169	0.0876812	115.519	0.00217391	286.248	0.00144928	480.994	0.00942029	55.7083	0.0181159	188.839	0.0057971	462.031	0.0123188
NZ_CP045293.1	Bacilli	Paenibacillus guangzhouensis strain KCTC 33171 chromosome, complete genome	6903680	47.48	104.857	0.00144928	1077.04	0	1855.4	0	396.389	0.000724638	588.605	0	1065.89	0	287.454	0.000724638	410.273	0.000724638	528.009	0.00434783	114.985	0.00144928	195.56	0.00362319	339.365	0.0231884
NC_015675.1	Alphaproteobacteria	Mesorhizobium opportunistum WSM2075, complete sequence	6884444	62.87	20.6009	0.0610465	59.1899	0.0588663	139.101	0.28561	37.3922	0.0218023	74.2093	0.0290698	145.892	0.246366	144.059	0.00290698	244.116	0.00363372	424.643	0.0065407	293.308	0.000726744	354.098	0.000726744	789.214	0
NZ_CP020038.1	Gammaproteobacteria	Agarilytica rhodophyticola strain 17 chromosome, complete genome	6878829	40.97	1110.28	0	6136.49	0	6920.33	0	1083.93	0	2718.14	0	3565.76	0	782.159	0	1349.18	0	1778.33	0	217.025	0.00145455	504.58	0	838.06	0.000727273
NZ_LS999205.1	Gammaproteobacteria	Pseudomonas protegens CHA0 chromosome 1, complete sequence	6868303	63.39	38.4263	0.02622	62.4177	0.0487983	142.468	0.257101	58.2377	0.0123816	88.7391	0.0291333	172.403	0.144938	143.517	0.000728332	245.992	0.00291333	369.666	0.019665	73.707	0.00946832	168.995	0.00728332	432.464	0.0116533
NZ_CP065253.1	Actinobacteria	Streptomyces clavuligerus strain F1D7 chromosome, complete genome	6868099	72.69	232.266	0.000728332	648.828	0	902.148	0	722.772	0	1330.98	0	1507.36	0	1945.3	0	2429.58	0	3494.26	0	1987.07	0	2001.01	0	3703.51	0
NZ_CP030862.1	Actinobacteria	Streptomyces globosus strain LZH-48 chromosome, complete genome	6863360	73.73	257.846	0	784.682	0	1088.23	0	829.897	0	1631.79	0	1773.96	0	2240.38	0	2832.21	0	3826.5	0	2073.69	0	2200.06	0	3880.76	0
NZ_CP012400.2	Gammaproteobacteria	Pseudomonas yamanorum strain LBUM636 chromosome, complete genome	6856835	60.61	36.8786	0.0291758	81.427	0.0342815	256.781	0.0444931	32.9308	0.0342815	63.7865	0.0561634	134.984	0.294675	95.8878	0.00656455	201.972	0.00510576	296.552	0.0291758	48.4192	0.0167761	149.129	0.00875274	298.295	0.0284464
NZ_CP018420.1	Gammaproteobacteria	Pseudomonas veronii strain R02 chromosome, complete genome	6852809	61.06	18.6223	0.0875912	65.9165	0.0518248	170.815	0.143796	22.6243	0.0642336	59.5618	0.0671533	121.578	0.429197	63.0736	0.0145985	141.389	0.0116788	230.238	0.0620438	35.1951	0.0379562	100.547	0.0262774	234.793	0.059854
NZ_CP016353.1	Actinobacteria	Prauserella marina strain DSM 45268 chromosome, complete genome	6851918	67.59	124.781	0.00291971	316.458	0	448.442	0.00510949	623.421	0	1022.81	0	1054.73	0	2587.75	0	2514.29	0	2861.44	0	3375.04	0	2573.23	0	3388.9	0
NC_020990.1	Actinobacteria	Streptomyces albidoflavus, complete sequence	6841649	73.32	279.739	0	779.159	0	1093.01	0	910.606	0	1600.08	0	1675.57	0	2639.97	0	3127.32	0	3984.29	0	2152.51	0	2088.45	0	4013.57	0
NC_013947.1	Actinobacteria	Stackebrandtia nassauensis DSM 44728, complete sequence	6841557	68.13	91.7657	0.00804094	217.809	0.00365497	420.269	0.0138889	401.616	0	621.07	0	872.813	0	1658.73	0	1613.36	0	2319.16	0	1852.83	0	1510.83	0	2950.46	0
NZ_CP061725.1	Actinobacteria	Micromonospora craniellae strain LHW63014 chromosome, complete genome	6839926	70.91	229.21	0	560.942	0	832.698	0.000731529	893.145	0	1308.55	0	1539.87	0	2875.32	0	2689.66	0	3467.59	0	2808.26	0	2174.3	0	3788.26	0
NZ_CP061079.1	Gammaproteobacteria	Pseudomonas chlororaphis strain qlu-1 chromosome, complete genome	6827675	63.06	20.0534	0.0754579	52.9396	0.0761905	122.276	0.430037	40.5879	0.0271062	89.5981	0.0322344	165.133	0.154579	116.358	0.00512821	281.791	0.0021978	434.52	0.0131868	64.4894	0.0139194	195.909	0.003663	408.956	0.0131868
NZ_CP014870.1	Gammaproteobacteria	Pseudomonas silesiensis strain A3 chromosome, complete genome	6823539	59.58	17.4203	0.0879765	85.2073	0.0300587	226.687	0.0645161	24.5085	0.0447214	71.315	0.0403226	135.067	0.293988	49.9705	0.016129	124.771	0.00879765	234.396	0.0571848	36.6237	0.0234604	103.847	0.016129	264.319	0.0395894
NZ_CP009428.1	Bacilli	Paenibacillus odorifer strain DSM 15391 chromosome, complete genome	6812473	44.21	711.273	0	2955.15	0	5993.56	0	1916	0	966.12	0	2799.59	0	1422.31	0	977.207	0	1529.95	0	317.889	0	380.225	0	625.611	0.00220264
NZ_CP032402.1	Actinobacteria	Thermomonospora amylolytica strain YIM 77502 chromosome, complete genome	6800142	72.81	231.755	0	804.798	0	1138.79	0	1019.82	0	1927.79	0	2087.49	0	3686.94	0	4085.79	0	5971.92	0	3469.81	0	3133.61	0	6954.27	0
NZ_CP055153.1	Cytophagia	Adhaeribacter radiodurans strain KUDC8001 chromosome, complete genome	6799362	40.79	1765.76	0	5015.93	0	9505.69	0	1736.75	0	2599.61	0	4755.44	0	982.519	0	1296.39	0	2298.47	0	516.876	0	578.109	0	1448.46	0
NZ_CP029550.1	Alphaproteobacteria	Methylobacterium durans strain 17SD2-17 chromosome, complete genome	6788375	68.74	31.4209	0.0383198	99.4724	0.0176861	254.903	0.0338983	96.1585	0.00294768	248.034	0.00073692	393.487	0.00884304	471.595	0	543.581	0	790.251	0.00073692	658.318	0	543.234	0	1058.38	0
NZ_CP005960.1	Gammaproteobacteria	Pseudomonas mandelii JR-1 chromosome, complete genome	6778052	59.24	18.7767	0.0900369	106.502	0.0199262	299.446	0.0339483	20.1987	0.0826568	64.3379	0.0560886	128.038	0.340959	59.9189	0.0154982	115.889	0.0169742	210.609	0.0826568	49.1237	0.0199262	107.043	0.0199262	218.051	0.0774908
NC_019751.1	Cyanophyceae	Calothrix sp. PCC 6303, complete sequence	6767834	39.8	1962.6	0	13673.9	0	15964.1	0	7514.62	0	2052.13	0	7637.44	0	6804.16	0	5070.57	0	7329.03	0	1859.16	0	1965.62	0	4286.25	0
NZ_CP048209.1	Bacilli	Paenibacillus lycopersici strain 12200R-189 chromosome, complete genome	6743310	58.1	37.4153	0.0385757	146.503	0.0148368	316.415	0.0341246	55.2819	0.0222552	124.241	0.0192878	237.225	0.0712166	57.2568	0.0200297	105.825	0.0244807	192.398	0.109792	67.2674	0.0133531	116.761	0.0222552	253.067	0.060089
NZ_CP023407.1	Actinobacteria	Streptomyces fungicidicus strain TXX3120 chromosome, complete genome	6740768	72.14	214.09	0.00074184	701.614	0	919.915	0	659.706	0	1596.97	0	1426.25	0	1860.51	0	3232.49	0	3134.21	0	1545.26	0	2416.17	0	3197.93	0
NZ_CP034725.1	Gammaproteobacteria	Pseudomonas brassicacearum strain 3Re2-7 chromosome, complete genome	6738544	60.83	28.4922	0.0512249	65.7494	0.0593912	196.69	0.0979955	30.7378	0.0430586	63.2102	0.0623608	128.273	0.342242	74.7811	0.0155902	139.667	0.0148478	271.352	0.0467706	48.7325	0.0215293	107.541	0.0237565	338.741	0.0252413
NZ_CP053986.1	Betaproteobacteria	Achromobacter denitrificans strain FDAARGOS_788 chromosome, complete genome	6736877	67.57	11.4096	0.218263	46.8993	0.0898292	161.362	0.172977	28.2434	0.0408315	122.008	0.0126206	254.627	0.0445434	187.295	0.00222717	372.82	0.00074239	662.503	0.00148478	305.118	0.00148478	384.54	0.00074239	1036.64	0
NZ_CP025546.1	Actinobacteria	Mycobacterium paragordonae strain 49061 chromosome, complete genome	6730319	67.03	34.3643	0.0319465	115.939	0.0200594	265.456	0.0453195	108.039	0.0089153	269.277	0.00817236	506.09	0.0170877	450.165	0.00222883	633.576	0.00297177	1260	0.000742942	433.192	0.00222883	669.42	0.00297177	1592.51	0
NZ_LR134338.1	Bacilli	Brevibacillus brevis strain NCTC2611 chromosome 1, complete sequence	6726998	47.44	327.888	0.000743494	1017.39	0	3617.36	0	1278.83	0	426.211	0.000743494	1969.3	0	775.381	0	518.728	0.000743494	985.658	0.000743494	141.142	0.00297398	189.28	0.00520446	457.206	0.0104089
NZ_CP023696.1	Actinobacteria	Streptomyces fradiae ATCC 10745 = DSM 40063 strain ATCC 10745 chromosome, complete genome	6725579	74.7	248.433	0	625.518	0	1180.36	0	800.886	0	1289.7	0	1923.39	0	2216.39	0	2349.05	0	4032.38	0	1885.56	0	1829.78	0	3947.46	0
NZ_CP045309.1	Actinobacteria	Micromonospora terminaliae strain DSM 101760 chromosome, complete genome	6717200	73.35	227.459	0.000744602	691.959	0	1100.77	0	845.402	0	1616.58	0	1909.4	0	2623.01	0	3142.16	0	4473.51	0	2367.95	0	2375.99	0	5079.55	0
NZ_LR593887.1	Planctomycetia	Tuwongella immobilis isolate MBLW1 chromosome 1	6690754	58.11	41.4481	0.0321375	220.787	0.00298954	548.505	0.00373692	45.3436	0.0254111	108.208	0.0254111	241.097	0.0672646	64.2607	0.0127055	98.7028	0.029148	239.868	0.0672646	83.2699	0.00822123	115.382	0.0186846	280.315	0.0433483
NZ_CP051487.1	Gammaproteobacteria	Pseudomonas umsongensis strain CY-1 chromosome, complete genome	6690075	59.6	23.7142	0.0568012	86.0196	0.0306427	272.265	0.0433483	24.6138	0.0553064	71.8859	0.0411061	141.791	0.2429	60.4259	0.0156951	123.355	0.0171898	228.782	0.064275	39.1096	0.0276532	104.753	0.0216741	255.474	0.0493274
NZ_CP022434.1	Actinobacteria	Nocardiopsis dassonvillei strain HZNU_N_1 chromosome, complete genome	6641645	72.62	207	0.00150602	602.758	0	969.158	0	586.977	0	1238.44	0	1476.51	0	1562.05	0	2173.62	0	3056.75	0	1546.37	0	1633.92	0	3609.17	0
NZ_CP034437.1	Bacilli	Paenibacillus albus strain 18JY67-1 chromosome, complete genome	6632345	50.77	94.1936	0.00678733	740.139	0	1763.23	0	169.745	0.000754148	332.449	0	849.645	0	130.449	0.0015083	218.462	0.00527903	386.777	0.0180995	74.3463	0.00904977	138.823	0.0113122	293.019	0.0377074
NZ_CP036291.1	Planctomycetia	Pirellulimonas nuda strain Pla175 chromosome, complete genome	6618662	66.45	29.2109	0.0325019	107.546	0.0143613	239.909	0.042328	157.239	0.00226757	284.82	0.000755858	422.141	0.00529101	979.934	0	860.085	0	1248.49	0	1251.71	0	900.739	0	1692.07	0
NZ_CP036278.1	Planctomycetia	Aeoliella mucimassa strain Pan181 chromosome, complete genome	6608792	57.96	40.9321	0.0181681	236.184	0.000757002	740.126	0	58.4859	0.012869	160.861	0.00302801	345.947	0.010598	68.8839	0.010598	142.136	0.00605602	315.274	0.014383	85.1225	0.00757002	162.674	0.00302801	393.625	0.00454201
NZ_CP022521.1	Actinobacteria	Actinoalloteichus hoggarensis strain DSM 45943 chromosome, complete genome	6606717	71.15	234.516	0.000757002	645.778	0	1082.86	0	685.521	0	1351.66	0	1879.08	0	1740.99	0	2506.13	0	3531.66	0	2313.49	0	2274.31	0	4291.54	0
NZ_CP033361.1	Alphaproteobacteria	Mesorhizobium erdmanii strain NZP2014 chromosome, complete genome	6602217	62.88	19.3687	0.0787879	58.7642	0.0560606	149.077	0.198485	34.4499	0.0280303	74.4794	0.0333333	154.44	0.180303	215.761	0.00227273	322.492	0.00151515	515.467	0.00681818	448.103	0	521.593	0.000757576	1163.39	0
NZ_CP016809.1	Bacilli	Paenibacillus ihbetae strain IHBB 9852 chromosome, complete genome	6593819	52.12	83.386	0.00758725	586.369	0	1060.42	0	103.855	0.00379363	292.826	0.000758725	514.413	0.00682853	89.4656	0.00531108	155.385	0.0060698	248.878	0.0569044	59.7854	0.0121396	103.268	0.0242792	188.414	0.108498
NZ_CP042912.1	Planctomycetia	Mariniblastus fucicola strain FC18 chromosome, complete genome	6570840	53.41	523.965	0	2119.9	0	4370.37	0	1604.08	0	801.38	0	1966.49	0	221.699	0.000761035	265.869	0.00152207	525.008	0.00456621	59.6794	0.0144597	113.148	0.0205479	247.083	0.042618
NZ_CP022464.2	Clostridia	Enterocloster bolteae strain ATCC BAA-613 chromosome, complete genome	6570176	49.1	296.941	0	1104.82	0	1862.24	0	266.8	0	564.931	0	1080.28	0	163.722	0.00152207	277.134	0.000761035	585.815	0.00228311	45.941	0.0273973	113.981	0.0205479	257.419	0.0608828
NC_015703.1	Cytophagia	Runella slithyformis DSM 19594, complete sequence	6568739	46.59	582.75	0	1703.91	0	3342.01	0	300.005	0	674.011	0	1673.62	0	106.641	0.00761615	277.248	0.00456969	716.742	0.00228484	87.2769	0.00913938	136.942	0.0129474	427.714	0.0121858
NZ_AP022579.1	Actinobacteria	Mycolicibacterium boenickei strain JCM 15653 chromosome, complete genome	6563937	66.84	75.3518	0.00914634	201.545	0.00457317	335.721	0.0167683	366.959	0	647.749	0	806.089	0.000762195	1736.83	0	1796.72	0	2368.48	0	2259	0	1937.65	0	3055.92	0
NZ_CP027756.1	Gammaproteobacteria	Pseudomonas synxantha strain R6-28-08 chromosome, complete genome	6562330	59.64	39.0074	0.0282012	88.0487	0.0327744	267.091	0.0464939	38.403	0.0282012	74.196	0.0411585	151.502	0.184451	74.6927	0.0137195	121.389	0.0190549	215.568	0.0754573	34.127	0.0327744	65.2171	0.0541159	172.588	0.134146
NZ_CP043538.1	Alphaproteobacteria	Methylobacterium mesophilicum SR1.6/6 chromosome, complete genome	6555179	69.37	36.9723	0.02746	119.418	0.0167811	329.283	0.0236461	85.6404	0.00762777	266.845	0.00152555	540.111	0.00533944	250.907	0	478.755	0	867.233	0	331.539	0	466.34	0	1007.98	0
NZ_CP017316.1	Actinobacteria	Streptomyces rubrolavendulae strain MJM4426 chromosome, complete genome	6543262	74.78	313.965	0	877.392	0	1133.1	0	938.874	0	1804.34	0	1826.71	0	2257.67	0	3037.15	0	3840	0	2150.5	0	2307.83	0	3678.06	0
NZ_CP031941.1	Cyanophyceae	Nostoc sphaeroides strain Kutzing En chromosome, complete genome	6531820	41.63	2480.31	0	8982.86	0	12750.1	0	7290.38	0	2691.68	0	5148.43	0	5993.58	0	3291.25	0	4153.58	0	1484.22	0	1134.65	0	2049.31	0
NC_020291.1	Clostridia	Clostridium saccharoperbutylacetonicum N1-4(HMT), complete sequence	6530257	29.54	9792.22	0	34858.9	0	36704.9	0	30521.6	0	6112.4	0	14264	0	31477.2	0	9754.11	0	14286.7	0	10871.6	0	4238.82	0	6930.43	0
NZ_CP045295.1	Bacilli	Paenibacillus cellulositrophicus strain KACC 16577 chromosome, complete genome	6527962	53.09	46.2245	0.0237548	402.471	0	697.397	0	73.5177	0.00536398	288.374	0	439.118	0.0091954	64.6663	0.00689655	159.618	0.00536398	246.484	0.0574713	48.1148	0.0199234	101.953	0.0183908	187.902	0.11954
NZ_CP025959.1	Actinobacteria	Rhodococcus qingshengii strain djl-6-2 chromosome 1, complete sequence	6518575	62.44	77.3023	0.00844206	148.16	0.0076746	285.957	0.018419	125.583	0.00306984	233.312	0.00230238	383.887	0.0076746	383.313	0.00153492	836.823	0	914.46	0.00230238	772.282	0	942.598	0	1429.17	0
NZ_CP048833.1	Gammaproteobacteria	Pseudomonas multiresinivorans strain populi chromosome, complete genome	6517592	64.87	26.8921	0.0552571	51.7467	0.0874904	131.499	0.310054	90.2038	0.00690714	148.871	0.0145817	287.857	0.0422103	227.293	0.00076746	422.774	0	702.225	0.00153492	158.82	0.00230238	320.534	0.00153492	756.692	0.00076746
NC_011768.1	Deltaproteobacteria	Desulfatibacillum aliphaticivorans, complete sequence	6517073	54.48	97.5381	0.0076746	420.776	0	1189.36	0	68.6341	0.0107444	208.002	0.00613968	527.499	0.00997698	71.6748	0.0107444	138.287	0.0161167	271.3	0.04835	44.3223	0.0253262	78.5086	0.0406754	179.289	0.122794
NZ_CP026520.1	Bacilli	Paenibacillus chitinolyticus strain KCCM 41400 chromosome, complete genome	6509090	52.4	73.3906	0.00461184	268.771	0.00076864	582.885	0.00230592	71.3372	0.00461184	208.861	0.00230592	368.766	0.0269024	58.8344	0.00999231	130.002	0.0115296	207.871	0.0968486	58.8953	0.00999231	95.5897	0.0253651	186.729	0.115296
NC_009925.1	Cyanophyceae	Acaryochloris marina MBIC11017, complete sequence	6503724	47.25	493.34	0	3142.95	0	5345.74	0	1177.79	0	1027.5	0	2330.88	0	761.242	0	721.955	0	1128.33	0	166.526	0.00230769	270.481	0.00307692	516.644	0.00846154
NC_018025.1	Deltaproteobacteria	Desulfomonile tiedjei DSM 6799, complete sequence	6500104	50.08	533.862	0	3444.91	0	3991.57	0	1851.36	0	1640.36	0	2023.54	0	631.067	0	751.215	0	967.002	0	175.999	0.00307692	217.957	0.00461538	417.102	0.0107692
NZ_CP034346.1	Bacilli	Paenibacillus lutimineralis strain MBLB1234 chromosome, complete genome	6497679	46.42	166.174	0.00307929	1244.28	0	2703.02	0	253.039	0.00153965	535.181	0	1146.21	0	191.359	0.00230947	321.757	0.000769823	568.505	0.00461894	83.062	0.00615858	181.693	0.00461894	312.038	0.0284834
NZ_CP036289.1	Planctomycetia	Bremerella volcania strain Pan97 chromosome, complete genome	6496182	56.15	126.537	0.00230947	304.281	0	973.534	0	197.473	0	211.919	0.000769823	414.688	0.00538876	73.108	0.00846805	101.599	0.0169361	212.88	0.0592764	60.8958	0.0123172	109.545	0.013087	244.197	0.0415704
NC_008726.1	Actinobacteria	Mycolicibacterium vanbaalenii PYR-1, complete sequence	6491865	67.79	63.0444	0.0107858	220.963	0.0046225	413.506	0.00924499	269.123	0.000770416	537.974	0	854.502	0	1331.9	0	1341.04	0	2561.95	0	1259.53	0	1209.51	0	2889.09	0
NZ_CP007142.1	Gammaproteobacteria	Gynuella sunshinyii YC6258 chromosome, complete genome	6475959	48.63	127.278	0.0023166	1027.96	0	2265.82	0	237.638	0.000772201	645.786	0	1151.31	0	144.137	0.0015444	307.803	0.000772201	494.533	0.0023166	50.8369	0.0177606	125.489	0.00849421	272.87	0.0440154
NZ_CP012938.1	Bacteroidia	Bacteroides ovatus strain ATCC 8483 chromosome, complete genome	6472489	41.88	317.88	0.000772798	2073.02	0	3745.89	0	1941.83	0	1205.81	0	2346.94	0	1732.11	0	1331.18	0	1678.88	0	640.149	0	563.364	0	865.119	0
NC_022663.1	Actinobacteria	Mycobacterium kansasii ATCC 12478, complete sequence	6432277	66.24	32.9035	0.0248834	107.761	0.0171073	237.162	0.0520995	112.193	0.00466563	337.331	0.00466563	498.836	0.0101089	526.561	0.00155521	1149.27	0	1558.77	0	839.452	0	1434.88	0	2173.78	0
NZ_CP038034.1	Betaproteobacteria	Achromobacter insolitus strain LCu2 chromosome, complete genome	6428890	65.15	14.4829	0.125292	47.1246	0.0949416	137.645	0.276265	26.2727	0.0498054	89.4024	0.0272374	257.216	0.0412451	211.471	0.00077821	419.178	0	929.33	0	284.442	0.00077821	484.89	0	1264.73	0
NZ_CP051185.1	Oscillatoriophycideae	Limnospira fusiformis SAG 85.79 chromosome, complete genome	6423694	44.88	536.282	0.000778816	2653.07	0	5306.44	0	553.732	0.000778816	1141.09	0	2499.41	0	273.857	0.000778816	459.958	0.000778816	1009.02	0.000778816	107.18	0.00545171	153.513	0.0186916	486.793	0.0272586
NZ_LR134302.1	Betaproteobacteria	Achromobacter spanius strain NCTC13519 chromosome 1, complete sequence	6407029	64.26	14.5591	0.135831	40.6209	0.149883	129.109	0.371585	14.1543	0.140515	47.97	0.0999219	136.83	0.301327	94.0052	0.0078064	192.301	0.0078064	440.213	0.010929	239.191	0	266.154	0.00234192	759.775	0
NZ_CP042806.1	Acidobacteriia	Terriglobus albidus strain ORNL chromosome, complete genome	6405582	57.9	80.6272	0.0039032	351.699	0	861.833	0	111.528	0.00078064	202.104	0	366.385	0.00468384	109.205	0.00078064	156.892	0.00156128	274.608	0.0234192	124.913	0.00078064	181.473	0	310.755	0.0140515
NZ_AP022596.1	Actinobacteria	Mycolicibacterium helvum strain JCM 30396 chromosome, complete genome	6400811	65.82	56.4382	0.0148437	155.782	0.00703125	268.906	0.0273438	272.477	0	519.973	0	651.536	0.0015625	1554.74	0	1601.37	0	2233.86	0	1933.45	0	1761.47	0	2983.59	0
NZ_CP024645.1	Betaproteobacteria	Rhizobacter gummiphilus strain NBRC 109400 chromosome, complete genome	6398100	69.72	79.6277	0.0109461	148.581	0.0101642	330.686	0.0258014	490.683	0	616.202	0	769.39	0	2024.79	0	1990.17	0	2566.32	0	2101.26	0	1714.12	0	3440.67	0
NC_004578.1	Gammaproteobacteria	Pseudomonas syringae pv. tomato str. DC3000, complete sequence	6397126	58.4	39.1159	0.0203284	136.902	0.00703675	385.581	0.00781861	40.227	0.0203284	96.0822	0.0203284	170.39	0.157154	57.0542	0.00860047	113.196	0.0125098	199.301	0.0938233	35.9157	0.0258014	83.4643	0.0265833	190.92	0.107897
NZ_CP014205.2	Gammaproteobacteria	Pseudomonas glycinae strain MS586 chromosome, complete genome	6396728	60.48	12.8622	0.144644	83.6126	0.0414386	218.871	0.0688038	18.905	0.0797498	66.5624	0.0586396	140.503	0.227522	65.2967	0.0187647	178.374	0.0101642	292.05	0.0367475	46.6336	0.0320563	120.265	0.0218921	272.324	0.0398749
NC_019771.1	Cyanophyceae	Anabaena cylindrica PCC 7122, complete sequence	6395836	38.8	2855.3	0	11551.6	0	10744.9	0	9569.89	0	2586.39	0	4497.27	0	8801.52	0	3885.57	0	4346.69	0	2418.58	0	1462.74	0	2262.1	0
NZ_CP054614.1	Bacilli	Paenibacillus barcinonensis strain KACC11450 chromosome, complete genome	6393895	47.02	276.803	0	1224.04	0	2872.01	0	839.405	0	769.313	0	1312.24	0	568.694	0	509.567	0	625.385	0.000782473	145.444	0.000782473	210.265	0.00234742	313.334	0.0453834
NZ_CP021425.1	Gammaproteobacteria	Oleiphilus messinensis strain ME102 chromosome, complete genome	6379281	47.8	448.13	0	4149.95	0	6895.51	0	1799.33	0	1545.81	0	3088.42	0	1027.95	0	982.082	0	1335.84	0	183.018	0.000784314	271.565	0.000784314	511.101	0.00156863
NZ_CP047242.1	Cyanophyceae	Trichormus variabilis 441 chromosome, complete genome	6377767	41.45	2027.58	0	7871.16	0	9862.5	0	5284.26	0	2522.5	0	4405.52	0	4378.79	0	2694.12	0	3027.29	0	1121.37	0	1006.31	0	1696.26	0
NZ_CP017147.1	Alphaproteobacteria	Bosea vaviloviae strain Vaf18 chromosome, complete genome	6373793	65.55	31.1502	0.0361068	80.5097	0.0368917	203.335	0.0808477	69.521	0.0125589	170.01	0.00784929	382.028	0.0180534	601.81	0	833.779	0	1361.21	0	1111.9	0	899.132	0	2143.97	0
NZ_CP048832.1	Betaproteobacteria	Janthinobacterium lividum strain EIF1 chromosome, complete genome	6373589	62.63	17.9302	0.0981162	51.0713	0.0894819	151.223	0.205651	15.5452	0.127159	47.4448	0.110675	133.613	0.299843	32.0825	0.0400314	111.781	0.0180534	282.798	0.0384615	26.6983	0.0518053	90.9085	0.0321821	336.656	0.0235479
NZ_CP048878.1	Gammaproteobacteria	Spartinivicinus ruber strain S2-4-1H chromosome, complete genome	6361125	40.09	1780.43	0	5587.58	0	8099.04	0	3613.61	0	2789.29	0	4571.79	0	2664.79	0	2239.89	0	2891.2	0	774.97	0	805.651	0	1436.53	0
NC_013739.1	Thermoleophilia	Conexibacter woesei DSM 14684, complete sequence	6359369	72.73	298.681	0	824.135	0	1607.95	0	1146.74	0	1904.37	0	3130.77	0	3484.64	0	3570.36	0	6717.09	0	2825.57	0	3195.75	0	6828.16	0
NZ_CP014782.1	Gammaproteobacteria	Shewanella psychrophila strain WP2 chromosome, complete genome	6353406	44.3	2020.39	0	7967.92	0	8421.49	0	6869.42	0	3045.47	0	4344.76	0	4674.35	0	2628.58	0	2947.36	0	1056.87	0	844.576	0	1277.38	0
NZ_AP017313.1	Sphingobacteriia	Mucilaginibacter gotjawali strain SA3-7 chromosome, complete genome	6343898	43.16	1299.01	0	4201.99	0	10424.5	0	1021.81	0	3248.09	0	4918.72	0	475.391	0	1719.5	0	2116.86	0	256.513	0	641.877	0	1043.61	0
NZ_CP032229.1	Actinobacteria	Streptomyces seoulensis strain KCTC 9819 chromosome, complete genome	6339363	71.9	219.734	0.00157853	757.281	0	1080.22	0	668.478	0	1760.49	0	1728.41	0	1743.56	0	3407.8	0	3842.95	0	1698.67	0	2558.08	0	3724.33	0
NZ_CP028324.1	Betaproteobacteria	Massilia armeniaca strain ZMN-3 chromosome, complete genome	6337491	66.34	9.00575	0.323599	40.8527	0.167324	140.74	0.283346	40.4692	0.023678	125.201	0.011839	241.334	0.0536701	306.654	0	470.315	0	638.175	0	400.96	0	427.065	0	758.817	0
NZ_HG917972.2	Actinobacteria	Mycobacterium marinum E11 chromosome, complete genome	6336293	65.77	24.6391	0.0631413	91.788	0.0307814	179.67	0.106551	101.345	0.00710339	252.584	0.00710339	399.647	0.0228887	539.109	0	720.112	0.000789266	1149.7	0.000789266	782.48	0	880.505	0.000789266	1528.48	0
NZ_CP060723.1	Sphingobacteriia	Pedobacter roseus strain KACC 11594 chromosome, complete genome	6329746	39.25	1017.84	0	5830.04	0	11884.5	0	1468.12	0	3189.99	0	5952.3	0	1205.41	0	2177.3	0	3662.48	0	288.139	0.00158103	904.617	0	1816.72	0
NZ_AP022600.1	Actinobacteria	Mycolicibacterium tokaiense strain JCM 6373 chromosome	6328149	67.91	112.318	0.00474308	281.288	0.00237154	492.243	0.00395257	514.862	0	808.431	0	1145.4	0	1982.76	0	2109.59	0	3255.62	0	2121.74	0	1952.81	0	3640.55	0
NZ_CP015064.1	Alphaproteobacteria	Mesorhizobium ciceri biovar biserrulae strain WSM1284 chromosome, complete genome	6326813	62.65	19.0104	0.0901186	60.2914	0.0640316	160.97	0.177075	33.3112	0.0403162	71.4599	0.0442688	152.868	0.201581	190.464	0.000790514	281.638	0.00237154	446.666	0.0055336	477.288	0	474.221	0	926.505	0
NZ_CP029608.1	Gammaproteobacteria	Pseudomonas kribbensis strain 16834 chromosome, complete genome	6324282	60.55	15.1044	0.109968	99.6385	0.0300633	228.676	0.0625	21.3217	0.0719937	69.0291	0.0522152	146.783	0.193038	65.6666	0.0174051	178.557	0.00870253	327.956	0.0316456	48.2611	0.0268987	154.4	0.0118671	366.14	0.0276899
NZ_CP026746.1	Actinobacteria	Nocardia cyriacigeorgica strain MDA3349 isolate MDA3349 ancestor chromosome, complete genome	6320090	68.3	106.044	0.00632911	383.499	0	556.197	0.00316456	368.192	0	984.039	0	1209.62	0	1282.76	0	1920.05	0	2802.42	0	1935.66	0	2171.09	0	3481.07	0
NC_019695.1	Cyanophyceae	Chroococcidiopsis thermalis PCC 7203, complete sequence	6315792	44.44	908.74	0	4117.82	0	7326.71	0	2518.41	0	1176.67	0	3962.54	0	1813.68	0	1451.49	0	2917.4	0	396.951	0	611.75	0	1959.37	0
NZ_CP003811.1	Alphaproteobacteria	Methylobacterium oryzae CBMB20 chromosome, complete genome	6286629	69.77	47.443	0.0190931	153.215	0.00954654	377.246	0.0119332	96.0675	0.0071599	341.542	0	499.931	0.0071599	217.656	0.000795545	547.602	0	750.166	0	385.826	0	504.27	0	1007.71	0
NC_016111.1	Actinobacteria	Streptomyces cattleya NRRL 8057 = DSM 46488, complete sequence	6283062	72.94	214.842	0.00159236	626.887	0	1002.54	0	694.106	0	1293.96	0	1606.83	0	1910.39	0	2335.53	0	3366.39	0	2086.43	0	1880.77	0	3715.08	0
NZ_CP023422.1	Betaproteobacteria	Janthinobacterium svalbardensis strain PAMC 27463 chromosome, complete genome	6274078	62.15	19.9704	0.0757576	52.6357	0.0837321	148.866	0.212121	16.0585	0.105263	48.401	0.0980861	115.572	0.512759	29.7154	0.039075	109.782	0.0199362	235.245	0.0582137	24.1242	0.0502392	95.7271	0.0239234	339.422	0.0239234
NZ_CP040530.1	Bacteroidia	Bacteroides thetaiotaomicron strain DSM 2079 chromosome, complete genome	6271157	42.85	262.158	0	1898.61	0	2854.02	0	1562.85	0	1049.52	0	1875.16	0	1328.59	0	1009.36	0	1346.8	0	418.26	0	423.453	0	652.035	0.000797448
NZ_CP023465.1	Gammaproteobacteria	Lysobacter capsici strain KNU-14 chromosome, complete genome	6270417	66.81	6.45499	0.453748	46.762	0.102871	179.911	0.108453	29.3973	0.0486443	143.922	0.0135566	323.818	0.0318979	117.572	0.00637959	391.537	0.000797448	643.011	0.00558214	131.799	0.00558214	381.102	0.000797448	1136.4	0
NZ_CP015318.1	Alphaproteobacteria	Mesorhizobium amorphae CCNWGS0123 chromosome, complete genome	6268270	63.44	19.0657	0.0774142	56.653	0.0606544	135.201	0.32083	39.6059	0.0231445	85.5545	0.0255387	191.72	0.0901836	321.045	0.000798085	479.914	0.000798085	873.197	0	584.086	0	827.031	0	1221.9	0
NZ_CP011269.1	Actinobacteria	Mycolicibacterium fortuitum strain CT6 chromosome, complete genome	6254616	66.22	77.8593	0.008	192.604	0.0064	324.902	0.016	368.677	0.0008	732.834	0	836.958	0.0008	1584.44	0	2101.94	0	2875.41	0	2661.1	0	2282.67	0	3522.91	0
NZ_CP030041.1	Cytophagia	Echinicola strongylocentroti strain MEBiC08714 chromosome, complete genome	6252144	44.14	615.223	0	2203.93	0	6193.68	0	1008.36	0	553.71	0	3545.93	0	821.142	0	759.674	0	2291.47	0	158.249	0.0024	326.186	0.0016	976.962	0
NZ_AP022588.1	Actinobacteria	Mycolicibacterium sediminis strain JCM 17899 chromosome, complete genome	6250641	69.09	123.966	0.0016	424.739	0	597.319	0.0024	557.835	0	1087.22	0	1184.75	0	2102.1	0	2427.6	0	2612.73	0	2292.12	0	2233.56	0	2872.61	0
NZ_CP009365.1	Gammaproteobacteria	Pseudomonas soli strain SJ10 chromosome, complete genome	6247860	63.39	27.4774	0.0568455	52.1435	0.0920737	112.775	0.566053	60.9844	0.0120096	96.1849	0.0256205	170.193	0.146517	145.158	0.00160128	264.848	0.000800641	351.689	0.0176141	96.472	0.00480384	192.532	0.00480384	372.773	0.0144115
NZ_CP039126.1	Clostridia	Blautia producta strain DSM 2950 chromosome, complete genome	6245307	45.7	362.215	0	1853.47	0	3710.61	0	394.066	0	831.059	0	2018.59	0	267.603	0.000800641	390.917	0	978.874	0	75.3618	0.0104083	192.121	0.00640512	427.251	0.0176141
NC_016631.1	Acidobacteriia	Granulicella mallensis MP5ACTX8, complete sequence	6237577	57.91	48.0352	0.0112269	183.843	0.000801925	447.451	0	77.975	0.00400962	134.042	0.00400962	235.002	0.0360866	94.0909	0.0032077	139.485	0.00400962	233.92	0.0368885	83.6903	0.00400962	133.23	0.00400962	246.414	0.0296712
NZ_AP022613.1	Actinobacteria	Mycobacterium conspicuum strain JCM 14738 chromosome	6237139	67.39	42.212	0.0232558	147.302	0.0136327	273.441	0.0360866	163.257	0.00400962	384.137	0.0032077	532.248	0.0128308	591.884	0	942.543	0	1341.03	0	836.206	0	1013.62	0	1800.75	0
NZ_CP011491.1	Actinobacteria	Mycolicibacterium vaccae 95051 chromosome, complete genome	6235754	68.59	87.4452	0.00882117	260.09	0.00400962	472.678	0.0096231	266.306	0.000801925	568.092	0	945.472	0	681.415	0	924.985	0	1836.41	0	1091.12	0	1012.08	0	2442.34	0
NZ_AP022560.1	Actinobacteria	Mycolicibacterium moriokaense strain JCM 6375 chromosome, complete genome	6225779	66.01	61.7091	0.0104418	178.971	0.00401606	277.305	0.0273092	301.761	0	614.226	0	704.273	0	1633.22	0	1725.53	0	2132.37	0	2288.98	0	1809.44	0	3052.95	0
NC_015914.1	Cytophagia	Cyclobacterium marinum DSM 745, complete sequence	6221273	38.15	3227.81	0	7992.78	0	18553.1	0	3206.69	0	2226.29	0	8087.12	0	2311.19	0	1382.21	0	4350.53	0	613.491	0	524.947	0	2227.3	0
NZ_CP041146.1	Actinobacteria	Nocardioides humi strain DCY24 chromosome, complete genome	6220618	72.25	297.229	0	764.852	0	1282.11	0	966.482	0	1717.31	0	2209.63	0	2569.59	0	3066.23	0	4407.97	0	2480.77	0	2397.57	0	4590.75	0
NZ_AP022576.1	Actinobacteria	Mycobacterium florentinum strain JCM 14740 chromosome, complete genome	6219859	66.38	52.0654	0.0128721	178.858	0.00482703	278.391	0.0241352	293.692	0	637.534	0	735.432	0	2524.42	0	1976.71	0	3157.3	0	3126.4	0	2100.27	0	4326.11	0
NZ_AP022587.1	Actinobacteria	Mycobacterium stomatepiae strain JCM 17783 chromosome, complete genome	6210822	65.96	42.9956	0.0225443	128.597	0.010467	221.997	0.0571659	210.11	0.00161031	441.721	0	572.847	0.00161031	1723.37	0	1491.76	0	2123.85	0	2502.77	0	1730.01	0	3067.72	0
NZ_CP006644.1	Alphaproteobacteria	Sphingomonas sanxanigenens DSM 19645 = NX02 chromosome, complete genome	6205897	66.78	29.2294	0.0443191	84.5348	0.0217566	224.043	0.0604351	63.463	0.0112812	213.307	0.00322321	386.194	0.00564061	297.087	0	588.605	0	885.428	0	521.577	0	760.068	0	1528.01	0
NC_019973.1	Alphaproteobacteria	Mesorhizobium australicum WSM2073, complete sequence	6200534	62.84	21.0111	0.0790323	58.5114	0.0620968	139.964	0.297581	38.8129	0.0266129	76.5521	0.0306452	143.989	0.275806	290.381	0	435.566	0	642.539	0	610.598	0	809.374	0	1462.03	0
NC_013720.1	Planctomycetia	Pirellula staleyi DSM 6068, complete sequence	6196199	57.46	63.0601	0.0112994	335.376	0	1133.88	0	86.0083	0.00645682	225.75	0.00242131	422.6	0.00887813	67.6013	0.0104923	127.669	0.0121065	234.725	0.0532688	100.035	0.00645682	166.066	0.00645682	362.821	0.0153349
NZ_AP022590.1	Actinobacteria	Mycobacterium mantenii strain JCM 18113 chromosome, complete genome	6185541	66.88	36.4755	0.0226354	126.601	0.00970089	259.181	0.0291027	164.809	0.00242522	393	0.000808407	593.353	0	1227.6	0	1153.41	0	1778.67	0	1584.75	0	1189.37	0	2466.54	0
NZ_CP036175.1	Gammaproteobacteria	Klebsiella huaxiensis strain WCHKl090001 chromosome, complete genome	6183608	53.32	130.587	0.00242718	512.12	0.000809061	891.635	0	75.5885	0.00889968	305.187	0.000809061	526.07	0.00647249	50.93	0.0153722	168.672	0.00647249	310.574	0.02589	28.8372	0.0493528	85.4085	0.0291262	169.015	0.156958
NZ_AP014862.1	Gammaproteobacteria	Pseudomonas furukawaii strain KF707 chromosome, complete genome	6183134	65.54	36.9587	0.0307443	55.3268	0.0776699	145.646	0.235437	82.3652	0.00728155	131.727	0.0153722	249.991	0.0501618	230.036	0	349.56	0	567.635	0.00323625	158.97	0	263.774	0.000809061	543.243	0.00323625
NZ_AP014638.1	Cyanophyceae	Leptolyngbya boryana IAM M-101 chromosome	6176364	46.99	1748.16	0	7730.15	0	13432.2	0	9019.05	0	3311.66	0	6074.28	0	4754.71	0	2396.67	0	3043.81	0	891.463	0	747.453	0	1293.26	0
NZ_CP013480.3	Betaproteobacteria	Pandoraea norimbergensis strain DSM 11628 chromosome, complete genome	6167370	63.06	13.5155	0.161395	35.0552	0.240876	121.674	0.477697	48.1189	0.0121655	106.482	0.0154096	164.076	0.158962	312.968	0.00081103	471.355	0.00081103	561.32	0.00405515	754.644	0	750.442	0	1384.49	0
NZ_CP043046.1	Betaproteobacteria	Pigmentiphaga aceris strain Mada1488 chromosome, complete genome	6165255	61.43	25.4811	0.0437956	75.9175	0.0373074	204.119	0.0738037	29.3175	0.0348743	65.5166	0.0470397	127.589	0.385239	102.624	0.00486618	254.826	0.00324412	427.278	0.00973236	120.123	0.00486618	349.1	0.00243309	781.527	0.00162206
NZ_CP029553.1	Alphaproteobacteria	Methylobacterium terrae strain 17Sr1-28 chromosome, complete genome	6162702	71.56	56.8813	0.012987	162.925	0.00811688	418.148	0.012987	111.996	0.00568182	383.52	0.00162338	656.456	0.00405844	212.668	0.00243506	734.701	0	1192.11	0	420.203	0.000811688	553.424	0	1586.1	0
NZ_CP012040.1	Cytophagia	Cyclobacterium amurskyense strain KCTC 12363 chromosome, complete genome	6158829	38.31	4934.52	0	9658.37	0	21278	0	5449.92	0	2610.94	0	10063.1	0	4096.64	0	2361.72	0	6403.62	0	1020.6	0	882.368	0	2905.8	0
NC_021505.1	Gammaproteobacteria	Pseudomonas putida NBRC 14164, complete sequence	6156701	62.33	39.0763	0.0316816	66.1876	0.0519903	167.593	0.140536	59.0036	0.0203087	90.2465	0.0324939	172.49	0.129163	154.139	0.0016247	274.188	0.000812348	407.32	0.0129976	95.4273	0.00649878	176.71	0.00731113	432.778	0.0121852
NZ_CP060111.1	Gammaproteobacteria	Klebsiella michiganensis strain AKKL-001 chromosome, complete genome	6149586	55.83	47.3878	0.0235964	236.391	0.00325468	565.763	0.00732303	45.964	0.0235964	194.459	0.00569569	396.064	0.0130187	41.0563	0.0268511	145.252	0.00895037	296.577	0.0309194	24.8783	0.0642799	84.2963	0.0301058	174.778	0.143206
NZ_CP010896.1	Gammaproteobacteria	Pseudomonas simiae strain PCL1751 chromosome, complete genome	6143950	60.36	37.2768	0.0285016	88.7768	0.0252443	257.3	0.0513029	36.334	0.029316	72.1226	0.0390879	141.548	0.245928	90.6939	0.00570033	157.567	0.0114007	279.25	0.0407166	51.5805	0.0154723	117.35	0.017101	307.649	0.0309446
NZ_CP022753.1	Actinobacteria	Nocardiopsis gilva YIM 90087 chromosome, complete genome	6142152	69.65	126.237	0.00325733	344.962	0	505.306	0.00162866	383.465	0	783.025	0	982.903	0	1107.37	0	1486.74	0	2090.75	0	1266	0	1229.18	0	2206.16	0
NZ_CP042804.1	Gammaproteobacteria	Pseudomonas amygdali pv. tabaci str. ATCC 11528 chromosome, complete genome	6133558	58.05	61.6802	0.0114192	190.769	0.00489396	458.425	0.00897227	61.4844	0.0114192	113.309	0.0163132	193.693	0.0970636	67.2553	0.0106036	112.483	0.0163132	190.933	0.106036	42.5924	0.0212072	82.6269	0.0285481	189.236	0.108483
NZ_CP036281.1	Planctomycetia	Polystyrenella longa strain Pla110 chromosome, complete genome	6125480	50.32	446.628	0.000816327	2831.15	0	5144.93	0	1233.34	0	1484.07	0	2379.37	0	642.344	0	712.422	0	977.659	0.000816327	183.411	0.00408163	220.39	0.00489796	452.935	0.00653061
NZ_CP014262.1	Gammaproteobacteria	Pseudomonas corrugata strain RM1-1-4 chromosome, complete genome	6124363	60.66	35.6424	0.0334967	87.5488	0.0310458	230.989	0.0539216	42.5839	0.0261438	72.4202	0.0424837	133.372	0.32598	103.326	0.00490196	183.192	0.00735294	281.838	0.0302288	63.2793	0.0147059	149.031	0.00816993	413.405	0.00816993
NZ_CP023272.1	Gammaproteobacteria	Pseudomonas lurida strain MYb11 chromosome, complete genome	6100532	60.84	40.0758	0.0245902	85.7719	0.0245902	240.542	0.054918	42.7635	0.0237705	77.1674	0.0311475	145.2	0.221311	113.274	0.00409836	229.48	0.00245902	323.707	0.0270492	58.5868	0.0147541	153.181	0.00983607	316.062	0.0278689
NC_009441.1	Flavobacteriia	Flavobacterium johnsoniae UW101, complete sequence	6096872	34.11	919.822	0	5962.46	0	13894.8	0	1280.18	0	2157.61	0	6560.87	0	1262.59	0	1301.7	0	2948.29	0	337.984	0.00164069	691.431	0	1945.55	0
NZ_AP014940.1	Gammaproteobacteria	Lysobacter enzymogenes strain M497-1 chromosome, complete genome	6096022	69.36	6.33931	0.495488	65.1095	0.0525021	315.104	0.0344545	47.9686	0.0205086	196.679	0.0073831	513.529	0.0073831	302.7	0.000820345	551.862	0	1218.8	0	309.91	0.000820345	487.505	0	1379.42	0
NZ_CP047698.1	Gammaproteobacteria	Pseudomonas knackmussii strain N1-2 chromosome, complete genome	6095635	65.65	19.9838	0.0820345	45.6329	0.116489	132.29	0.328138	65.5378	0.0131255	123.74	0.0155865	249.082	0.0508614	146.637	0.00246103	327.138	0.000820345	565.369	0.00574241	92.3231	0.0073831	257.31	0.00246103	633.59	0.00328138
NZ_LT855380.1	Gammaproteobacteria	Pseudomonas viridiflava strain CFBP 1590 isolate E12-5 chromosome I, complete sequence	6093513	59.18	48.7795	0.0180624	156.498	0.00738916	337.221	0.0229885	53.8469	0.0155993	97.0121	0.0262726	169.741	0.139573	84.6907	0.00738916	131.975	0.0114943	237.85	0.0541872	53.0995	0.0155993	101.005	0.0238095	274.967	0.0410509
NC_014501.1	Oscillatoriophycideae	Gloeothece verrucosa PCC 7822, complete sequence	6091620	40.22	2408.48	0	7631.47	0	14276.5	0	2830.03	0	3990.19	0	6536.6	0	1894.25	0	2103.99	0	3070.49	0	787.267	0	806.588	0	1537.68	0
NZ_AP022601.1	Actinobacteria	Mycobacterium gallinarum strain JCM 6399 chromosome	6090007	65.63	56.8859	0.0114943	156.404	0.00574713	265.601	0.0287356	269.953	0.000821018	633.813	0	809.885	0	1517.33	0	2006.8	0	2585.8	0	2144.89	0	2291.35	0	3740.38	0
NZ_AP022642.1	Gammaproteobacteria	Pseudomonas otitidis strain MrB4 chromosome, complete genome	6089454	67.22	52.5121	0.0197206	84.1488	0.0402629	195.539	0.0953164	94.7059	0.00493016	183.148	0.00821693	283.115	0.0386196	209.291	0.00164339	441.572	0.000821693	518.757	0.00739523	92.075	0.00493016	236.062	0.00410846	496.287	0.0123254
NZ_AP017928.1	Gammaproteobacteria	Methylocaldum marinum strain S8 chromosome, complete genome	6088916	58.75	26.2581	0.064092	97.1235	0.021364	245.382	0.05341	33.2156	0.0468365	78.7714	0.0361545	143.274	0.263763	44.7789	0.0246508	78.3259	0.0369762	149.737	0.225144	40.7201	0.0304026	66.4713	0.05341	167.579	0.164339
NZ_AP022619.1	Actinobacteria	Mycobacterium paraseoulense strain JCM 16952 chromosome	6085955	67.9	51.9077	0.0115037	178.109	0.00493016	284.349	0.0197206	221.686	0.000821693	469.939	0	600.673	0.000821693	1204.3	0	1142.05	0	2011.82	0	1371.94	0	1101.13	0	2721.03	0
NZ_CP015367.1	Alphaproteobacteria	Methylobacterium phyllosphaerae strain CBMB27 chromosome, complete genome	6083998	69.81	42.4902	0.0238487	125.916	0.015625	376.378	0.0139803	92.2333	0.00822368	306.088	0	575.585	0.00164474	256.236	0.000822368	636.523	0	908.656	0	425.073	0	515.26	0	1234.48	0
NC_016641.1	Bacilli	Paenibacillus terrae HPL-003, complete sequence	6083395	46.77	177.889	0	1078.08	0	2707.13	0	329.241	0	499.74	0	1288.32	0	243.278	0	305.876	0	596.167	0.000822368	72.5739	0.0115132	154.108	0.00822368	302.336	0.0320724
NC_010505.1	Alphaproteobacteria	Methylobacterium radiotolerans JCM 2831, complete sequence	6077833	71.5	71.0612	0.0090535	199.866	0.00329218	538.369	0.00329218	160.338	0.00164609	423.005	0.00164609	697.944	0.00164609	300.141	0.00164609	736.295	0	1151.79	0	653.255	0	657.447	0	1748.05	0
NZ_CP040106.1	Cytophagia	Echinicola rosea strain JL3085 chromosome, complete genome	6064527	44.14	589.825	0	3010.14	0	6628.46	0	543.79	0	563.457	0	3146.81	0	456.308	0	610.737	0	1880.8	0	113.962	0.00577558	298.454	0.000825083	886.935	0
NC_013235.1	Actinobacteria	Nakamurella multipartita DSM 44233, complete sequence	6060298	70.92	160.111	0.00165017	424.866	0.000825083	698.061	0.00165017	519.848	0	990.064	0	1194.31	0	1544.73	0	2078.2	0	2757.43	0	1620.02	0	1745.63	0	2815.67	0
NZ_CP043311.1	Gammaproteobacteria	Pseudomonas lalkuanensis strain PE08 chromosome, complete genome	6056953	64.24	35.1983	0.0346821	56.6551	0.0743187	139.739	0.248555	77.7846	0.00825764	120.961	0.017341	234.526	0.0561519	188.213	0.00247729	339.997	0.00165153	529.285	0.00578035	138.18	0.00330306	263.46	0.00330306	603.723	0.00495458
NZ_CP011131.1	Gammaproteobacteria	Lysobacter gummosus strain 3.2.11 chromosome, complete genome	6056618	66.53	5.62429	0.560694	47.9029	0.108175	138.269	0.267547	32.5771	0.0429397	155.794	0.0090834	259.63	0.0569777	229.975	0	442.552	0	631.552	0	334.2	0	494.165	0	1084.31	0
NZ_AP022577.1	Actinobacteria	Mycolicibacterium aubagnense strain JCM 15296 chromosome, complete genome	6055481	66.39	57.6707	0.0090834	152.433	0.00495458	271.024	0.0297275	267.268	0.00165153	455.561	0.00165153	646.596	0.00247729	1575.09	0	1301.16	0	2067.05	0	1962.21	0	1430.56	0	2699.46	0
NZ_AP022598.1	Actinobacteria	Mycolicibacterium parafortuitum strain JCM 6367 chromosome	6044196	68.39	98.4562	0.00496689	285.713	0.000827815	530.502	0.00496689	387.026	0.000827815	684.139	0	1124.31	0	1469.31	0	1580.89	0	2719.49	0	1921.89	0	1560.23	0	4335.46	0
NZ_AP022617.1	Actinobacteria	Mycolicibacterium monacense strain JCM 15658 chromosome	6042466	68.41	95.9613	0.00413907	303.079	0	488.394	0.00662252	463.254	0	845.546	0	1053.14	0	1957.75	0	2083.94	0	2994.61	0	2299.3	0	2048.24	0	3312.72	0
NZ_CP009288.1	Bacilli	Paenibacillus durus strain DSM 1735 chromosome, complete genome	6038347	50.81	87.5888	0.006628	405.057	0	866.088	0	81.0202	0.008285	283.102	0	473.117	0.009942	70.938	0.0091135	161.896	0.006628	258.919	0.046396	44.6532	0.0223695	87.2325	0.0339685	180.755	0.124275
NZ_LR134356.1	Actinobacteria	Mycolicibacterium aurum strain NCTC10437 chromosome 1, complete sequence	6035584	67.54	91.4145	0.004971	262.161	0.003314	513.324	0.006628	458.572	0	734.336	0	1266.9	0	2172.25	0	1974.39	0	3657.28	0	2683.98	0	2089.3	0	4699.51	0
NC_006361.1	Actinobacteria	Nocardia farcinica IFM 10152, complete sequence	6021225	70.83	140.922	0.00498339	466.393	0	739.414	0.000830565	510.128	0	1076.48	0	1338.36	0	1625.64	0	2144.3	0	2961.66	0	1984.49	0	1913.68	0	4153.74	0
NZ_AP022593.1	Actinobacteria	Mycolicibacterium arabiense strain JCM 18538 chromosome, complete genome	6017160	68.49	152.687	0.00166251	417.222	0	717.382	0	686.938	0	1261.32	0	1508.93	0	2560.33	0	3062.92	0	3657.76	0	2743.49	0	2948.36	0	3918.59	0
NZ_AP022573.1	Actinobacteria	Mycobacterium saskatchewanense strain JCM 13016 chromosome, complete genome	6008916	68.28	66.5808	0.00666112	208.329	0.00333056	341.361	0.0108243	292.729	0.000832639	502.171	0.000832639	739.606	0.000832639	1255.48	0	1127.31	0	2130.31	0	1699.55	0	1180.82	0	3122.85	0
NC_015174.1	Planctomycetia	Rubinisphaera brasiliensis DSM 5305, complete sequence	6006602	56.45	146.469	0.00333056	1273.49	0	1992.98	0	238.221	0.00166528	513.582	0.000832639	771.303	0.000832639	55.6485	0.0166528	151.671	0.00915903	334.785	0.0174854	74.1041	0.00915903	156.672	0.00832639	350.304	0.0166528
NZ_CP011254.1	Gammaproteobacteria	Serratia fonticola strain DSM 4576 chromosome, complete genome	6000511	53.61	121.147	0.005	521.62	0	1094.97	0	97.7163	0.00666667	315.213	0.0025	547.464	0.0075	65.0819	0.01	172.529	0.00833333	297.549	0.0391667	19.6952	0.0816667	73.5331	0.0433333	151.279	0.175
NZ_CP007039.1	Gammaproteobacteria	Pseudomonas cichorii JBC1 chromosome, complete genome	5986012	58.1	56.6183	0.0142022	164.74	0.00668338	470.576	0.00835422	52.66	0.0167084	99.9913	0.0200501	205.331	0.085213	73.996	0.0108605	121.502	0.0116959	229.519	0.0651629	33.5467	0.037594	86.6756	0.0292398	222.502	0.0726817
NZ_CP021112.1	Alphaproteobacteria	Pseudorhodoplanes sinuspersici strain RIPI110 chromosome, complete genome	5971615	60.32	28.7874	0.0485762	145.591	0.00670017	346.977	0.0159129	37.2828	0.0326633	85.411	0.0284757	163.325	0.164992	74.2927	0.00837521	176.423	0.00586265	298.733	0.0293132	177.502	0.00167504	321.353	0	653.58	0
NZ_CP027860.1	Gammaproteobacteria	Ahniella affigens strain D13 chromosome, complete genome	5971549	60.49	18.5733	0.100503	124.59	0.0134003	322.099	0.0251256	25.2779	0.0603015	53.0719	0.0921273	111.634	0.613065	157.787	0.00167504	204.2	0.00335008	398.022	0.0117253	360.388	0	332.179	0	710.527	0
NZ_CP055156.1	Cytophagia	Adhaeribacter swui strain KCTC 52873 chromosome, complete genome	5968113	43.1	1904.93	0	3634.21	0	9619.04	0	1699.29	0	2156.87	0	4989.36	0	854.552	0	1129.38	0	2220.03	0	393.566	0	523.488	0	1408.03	0
NZ_CP016171.1	Betaproteobacteria	Bordetella bronchialis strain AU17976 chromosome, complete genome	5966919	67.27	18.3943	0.0989103	69.4044	0.0360436	225.297	0.0595138	58.5632	0.0108969	165.799	0.00922045	380.884	0.0125733	513.744	0	812.706	0	1029.18	0	1002.62	0	1060.4	0	2194.03	0
NZ_AP022608.1	Actinobacteria	Mycolicibacterium gadium strain JCM 12688 chromosome	5964999	65.66	67.245	0.00838926	182.448	0.00251678	294.629	0.0234899	369.678	0	762.258	0	905.079	0	1750.53	0	2357.28	0	2726.5	0	2428.72	0	2458.51	0	4027.22	0
NZ_LR590484.1	Sphingobacteriia	Sphingobacterium thalpophilum strain NCTC11429 chromosome 1	5962893	43.64	494.454	0	2190.34	0	4435.09	0	420.009	0	973.993	0	2301.1	0	363.95	0	559.18	0	1224.16	0	76.3085	0.00755034	247.336	0	674.953	0
NZ_CP033972.1	Actinobacteria	Gordonia insulae strain MMS17-SY073 chromosome	5962176	67.36	157.62	0.00251678	328.429	0.00167785	595.272	0.00251678	476.747	0	800.338	0	1310.73	0	1295.54	0	1690.13	0	3050.15	0	2114.13	0	1843.13	0	3300.96	0
NZ_CP009922.3	Actinobacteria	Streptomyces xiamenensis strain MCCC 1A01550 chromosome, complete genome	5961402	72.02	220.744	0.00167785	677.935	0	979.907	0	750.417	0	1420.64	0	1718.91	0	2102.17	0	2683.93	0	3643.59	0	2238.83	0	2134.43	0	4143.53	0
NC_010571.1	Opitutae	Opitutus terrae PB90-1, complete sequence	5957605	65.34	14.4008	0.151134	88.3608	0.031906	199.071	0.093199	73.7143	0.00923594	280.029	0.000839631	411.309	0.0134341	672.614	0	964.13	0	1280.47	0	1065.56	0	1235.07	0	1918.03	0
NZ_AP022614.1	Actinobacteria	Mycobacterium parmense strain JCM 14742 chromosome	5952912	68.39	54.9409	0.00756303	200.009	0.00420168	309.025	0.0117647	201.271	0.000840336	473.797	0.000840336	573.984	0.00336134	862.7	0	1045.9	0	1672.47	0	1079.9	0	1051.86	0	2247.86	0
NZ_HG322949.1	Betaproteobacteria	Janthinobacterium agaricidamnosum NBRC 102515 = DSM 9628 chromosome	5949001	61.05	21.6834	0.0740118	74.5296	0.0470984	227.26	0.0698066	19.0493	0.0908326	65.7503	0.0630782	138.27	0.273339	17.4651	0.102607	86.007	0.0353238	214.674	0.0815812	38.675	0.0285955	109.399	0.0176619	294.32	0.039529
NZ_CP022562.1	Gammaproteobacteria	Pseudomonas monteilii strain B5 chromosome, complete genome	5948598	61.8	33.8479	0.0428932	58.8871	0.0689655	157.533	0.163162	57.3613	0.0252313	80.254	0.0378469	153.093	0.183347	132.154	0.00336417	207.784	0.00504626	340.19	0.0243902	60.1671	0.0227082	118.276	0.0227082	327.884	0.0277544
NC_011729.1	Oscillatoriophycideae	Gloeothece citriformis PCC 7424, complete sequence	5942652	38.61	2091.88	0	7139.43	0	15210.8	0	3152.05	0	3781.4	0	7284.57	0	2474.27	0	2428.6	0	3387.29	0	1097.06	0	1051.99	0	1591.08	0
NZ_CP011390.1	Chitinophagia	Flavisolibacter tropicus strain LCS9 chromosome, complete genome	5940863	41.51	2278.33	0	4602.51	0	9162.36	0	2252.3	0	2078.09	0	4070.46	0	1177.11	0	1031.33	0.000841751	2383.95	0	439.487	0.0016835	314.998	0.0016835	1049.05	0.0016835
NZ_CP043998.1	Clostridia	Clostridium diolis strain DSM 15410 chromosome, complete genome	5940808	29.92	3272.22	0	15615.2	0	33061.1	0	7003.22	0	7455.6	0	16075.2	0	7191.84	0	7370.2	0	11830.1	0	2467.83	0	3183.57	0	5050.22	0
NC_010506.1	Gammaproteobacteria	Shewanella woodyi ATCC 51908, complete sequence	5935403	43.7	2124.09	0	6625.97	0	9361.86	0	3247.32	0	3211.69	0	5673.16	0	1866.53	0	1344.62	0	3983.05	0	557.566	0	606.308	0	1901.89	0
NZ_AP022561.1	Actinobacteria	Mycolicibacterium aichiense strain JCM 6376 chromosome, complete genome	5925482	66.75	57.7977	0.0160338	187.574	0.00421941	351.409	0.014346	215.369	0.00168776	527.855	0.000843882	795.295	0.000843882	924.345	0	1267.85	0	2392.32	0	1425.55	0	1546.44	0	2940.06	0
NZ_CP027723.1	Gammaproteobacteria	Pseudomonas orientalis strain 8B chromosome, complete genome	5919814	60.64	29.2831	0.0490279	77.6661	0.0405748	219.973	0.06847	30.7805	0.046492	66.1135	0.0591716	139.673	0.273035	63.9495	0.0143702	159.371	0.00760778	273	0.0363483	32.2265	0.0456467	103.497	0.0245139	270.412	0.0371936
NZ_CP011129.1	Gammaproteobacteria	Lysobacter antibioticus strain 76 chromosome, complete genome	5916388	66.82	7.19188	0.437025	49.1222	0.104818	162.052	0.168216	38.5268	0.0278952	143.517	0.00760778	278.855	0.0346577	163.012	0.00253593	353.729	0.00253593	591.195	0.00253593	303.181	0.000845309	433.948	0.000845309	1086.87	0
NZ_CP042906.1	Alphaproteobacteria	Hypericibacter terrae strain R5913 chromosome, complete genome	5894118	66.02	40.2973	0.0365025	109.426	0.0220713	241.132	0.0602716	85.1107	0.00848896	264.451	0.000848896	441.415	0.00933786	675.25	0	1019.6	0	1534.57	0	1150.53	0	1324.26	0	2497.94	0
NC_008027.1	Gammaproteobacteria	Pseudomonas entomophila L48, complete sequence	5888780	64.16	32.1543	0.0424809	60.8763	0.0637213	142.951	0.239592	64.6322	0.017842	115.528	0.0169924	208.711	0.0790144	153.537	0.00169924	370.534	0.00339847	553.355	0.00509771	86.7413	0.00849618	230.959	0.00424809	582.962	0.00424809
NZ_CP029255.1	Flavobacteriia	Flavobacterium crocinum strain HYN0056 chromosome, complete genome	5877431	33.99	2246.42	0	12198.9	0	22241.2	0	5305.96	0	5324.47	0	10126	0	5057.68	0	3792.93	0	4625.75	0	1575.56	0	1641.13	0	2918.48	0
NZ_AP022612.1	Actinobacteria	Mycolicibacterium confluentis strain JCM 13671 chromosome	5876557	67.49	117.448	0.00680851	266.332	0.00510638	433.161	0.00851064	490.065	0	820.124	0	959.185	0	1707.29	0	2072.52	0	2287.63	0	2383.95	0	2021.92	0	2830.36	0
NZ_CP030265.1	Alphaproteobacteria	Skermanella pratensis strain W17 chromosome, complete genome	5869433	67.27	48.3784	0.0213129	114.48	0.0153453	242.782	0.0528559	98.1488	0.00682012	283.966	0.000852515	371.088	0.00937766	526.462	0	672.739	0	937.406	0	761.578	0	797.069	0	1308.24	0
NZ_CP010310.2	Betaproteobacteria	Pandoraea pulmonicola strain DSM 16583 chromosome, complete genome	5867621	64.3	13.0229	0.173913	40.0619	0.161978	131.494	0.344416	40.7202	0.0238704	109.082	0.0170503	197.151	0.104859	100.209	0.00511509	313.084	0.000852515	491.704	0.00255754	158.277	0.00170503	326.976	0.000852515	699.756	0.000852515
NZ_CP042582.1	Alphaproteobacteria	Hypericibacter adhaerens strain R5959 chromosome, complete genome	5865246	67.35	38.6354	0.0341006	115.747	0.0187553	321.386	0.029838	120.063	0.00682012	282.223	0.00341006	535.845	0.0059676	1098.63	0	1015.27	0	1707.38	0	1626.16	0	1204.03	0	3334.99	0
NC_016584.1	Clostridia	Desulfosporosinus orientis DSM 765, complete sequence	5863081	42.85	916.761	0	2603.45	0	5671.2	0	719.301	0	1300.69	0	2786.95	0	451.559	0	751.572	0	1317.82	0	113.309	0.000853242	319.818	0	670.936	0
NZ_CP047650.1	Betaproteobacteria	Xylophilus rhododendri strain KACC 21265 chromosome, complete genome	5854580	68.4	20.7405	0.0769231	60.4155	0.0615385	222.009	0.0641026	32.9194	0.0367521	143.008	0.0136752	310.938	0.0290598	62.7069	0.0136752	310.755	0.0017094	684.221	0.0017094	86.4448	0.00598291	263.192	0.0025641	961.627	0
NZ_AP022616.1	Actinobacteria	Mycolicibacterium phocaicum strain JCM 15301 chromosome	5853197	67.05	64.6245	0.0119658	196.021	0.0034188	339.589	0.0119658	280.27	0.000854701	608.9	0.000854701	734.723	0.000854701	1297.71	0	1551.39	0	1886.75	0	1559.28	0	1538.75	0	2243.72	0
NZ_CP029343.1	Betaproteobacteria	Massilia oculi strain CCUG 43427 chromosome, complete genome	5844653	65.55	8.66415	0.357877	39.8207	0.166952	127.027	0.374144	35.4964	0.0316781	84.7878	0.0325342	204.17	0.0881849	111.021	0.00428082	232.545	0.00256849	428.48	0.010274	134.732	0.00256849	217.815	0.00342466	671.135	0
NZ_CP016616.1	Alphaproteobacteria	Microvirga ossetica strain V5/3m chromosome, complete genome	5843140	63.49	36.9587	0.0308219	72.0695	0.0325342	148.345	0.229452	72.3224	0.00513699	117.096	0.0128425	215.129	0.0744863	221.122	0.000856164	289.419	0	518.47	0.00256849	402.891	0	352.448	0	667.255	0
NC_010296.1	Oscillatoriophycideae	Microcystis aeruginosa NIES-843, complete sequence	5842795	42.33	875.117	0	2669.45	0	6328.64	0	863.477	0	1479.31	0	2910.15	0	512.7	0	856.178	0	1332.85	0	262.793	0.000856164	353.403	0.000856164	603.354	0.00171233
NZ_CP016172.1	Betaproteobacteria	Bordetella flabilis strain AU10664 chromosome, complete genome	5835727	66.14	19.3893	0.083976	61.8836	0.0548415	175.352	0.130249	56.0021	0.0128535	142.766	0.00856898	328.807	0.0145673	478.591	0	719.301	0	1150.32	0	877.965	0	1029	0	1699.95	0
NZ_AP019700.1	Alphaproteobacteria	Stella humosa strain ATCC 43930 chromosome, complete genome	5832650	69.85	52.8251	0.0154374	168.146	0.00600343	561.016	0.00343053	181.435	0.00171527	532.497	0	906.782	0	1462.11	0	2181.45	0	2555.62	0	1824.79	0	2003.88	0	3717.53	0
NZ_CP020105.1	Cytophagia	Spirosoma rigui strain KCTC 12531 chromosome, complete genome	5828404	54.43	191.602	0.00343348	541.945	0	1187.37	0	124.53	0.00686695	310.505	0.00515021	695.939	0.00343348	73.1917	0.00944206	169.961	0.00944206	357.086	0.0214592	44.9453	0.0206009	103.49	0.0197425	200.302	0.0781116
NZ_CP054938.1	Actinobacteria	Streptomyces harbinensis strain NA02264 chromosome, complete genome	5802668	72.89	222.128	0	788.407	0	1087.49	0	793.153	0	1655.72	0	1825.5	0	2419.67	0	3209.7	0	3865.57	0	2267.14	0	2472.94	0	4343.37	0
NZ_CP019236.1	Betaproteobacteria	Rhodoferax koreense strain DCY-110 chromosome, complete genome	5800473	66.17	10.9995	0.22069	35.4719	0.225862	137.774	0.271552	39.9425	0.0232759	112.128	0.0198276	214.458	0.0758621	127.514	0.00344828	361.333	0.000862069	530.525	0.00431034	143.604	0.00258621	288.932	0.00172414	678.42	0.00258621
NZ_CP014263.1	Cytophagia	Spirosoma montaniterrae strain DY10 chromosome, complete genome	5797678	52.7	365.498	0	1183.2	0	1830.87	0	202.706	0.000862813	630.227	0	1039.12	0	46.6433	0.0198447	211.029	0.00258844	526.576	0.00431406	29.5918	0.0448663	105.601	0.0155306	315.181	0.02761
NZ_CP017269.1	Clostridia	Geosporobacter ferrireducens strain IRF9 chromosome, complete genome	5792634	38.61	965.721	0	3771.53	0	7014.68	0	563.755	0	1199.51	0	4161.67	0	356.643	0	575.652	0	2452.36	0	115.23	0.00259067	311.98	0.000863558	1340.61	0
NZ_AP022568.1	Actinobacteria	Mycobacterium simiae strain JCM 12377 chromosome, complete genome	5788994	66.22	39.2415	0.0259291	135.152	0.00777874	231.997	0.0475367	159.288	0.000864304	386.646	0	490.795	0.00172861	1132.02	0	1094.8	0	1785.76	0	1803.87	0	1377.04	0	2752.67	0
NC_009953.1	Actinobacteria	Salinispora arenicola CNS-205, complete sequence	5786361	69.52	132.718	0.00172861	323.376	0	665.993	0	468.093	0	826.595	0	1151.7	0	1661.02	0	1874.33	0	2700.16	0	1807.34	0	1725.02	0	3158.32	0
NZ_CP054205.1	Gammaproteobacteria	Pseudomonas rhodesiae strain NL2019 chromosome, complete genome	5779157	60.62	31.579	0.038961	91.1514	0.030303	269.555	0.038961	27.7535	0.0484848	66.7427	0.0519481	147.077	0.219913	72.2411	0.0138528	167.56	0.0025974	325.487	0.0225108	32.5411	0.0372294	136.335	0.012987	342.738	0.0181818
NZ_CP020028.1	Bacilli	Paenibacillus kribbensis strain AM49 chromosome, complete genome	5778702	46.79	166.91	0.000865801	909.708	0	2790.94	0	349.923	0	419.317	0.000865801	1281.75	0	254.726	0	281.06	0.000865801	571.108	0.0025974	75.7391	0.00692641	131.568	0.0121212	295.636	0.0380952
NZ_CP042434.1	Chitinophagia	Arachidicoccus ginsenosidivorans strain Gsoil 809 chromosome, complete genome	5773153	41.05	1906.69	0	3176.25	0	10897	0	1988.75	0	2534.39	0	5388.99	0	1327.91	0	1816.29	0	2793.43	0	316.799	0.000866551	686.845	0	1228.43	0
NZ_CP011058.1	Bacilli	Paenibacillus beijingensis strain DSM 24997 chromosome, complete genome	5749967	52.54	83.128	0.00522193	398.384	0	704.78	0.00261097	66.7113	0.0113142	286.742	0.000870322	429.607	0.0147955	47.7794	0.0208877	150.142	0.00696258	242.428	0.051349	53.4839	0.0174064	107.307	0.0174064	207.631	0.0870322
NZ_CP009933.1	Clostridia	Clostridium scatologenes strain ATCC 25775 chromosome, complete genome	5749410	29.61	2150.38	0	11006	0	20708.2	0	1761.08	0	3588.46	0	8877.63	0	1127.42	0	1269.65	0	4299.02	0	464.464	0.000870322	503.513	0.000870322	2588.81	0
NZ_LT906435.1	Betaproteobacteria	Pandoraea sputorum strain NCTC13161 chromosome 1, complete sequence	5743123	62.78	21.374	0.0635889	64.7689	0.0513937	169.458	0.130662	50.2893	0.0174216	104.052	0.0200348	189.451	0.0897213	128.922	0.0043554	335.126	0.00174216	491.901	0.00609756	339.207	0.00087108	494.53	0	846.064	0
NZ_CP024159.1	Gammaproteobacteria	Pseudomonas mosselii strain PtA1 chromosome, complete genome	5742165	64.42	30.4381	0.0444251	62.3697	0.0601045	153.438	0.195993	65.7027	0.0156794	125.825	0.0121951	241.124	0.054007	183.636	0.00087108	371.038	0	558.556	0.00261324	116.323	0.00261324	272.782	0.00261324	573.018	0.00261324
NZ_CP011803.1	Clostridia	Clostridium carboxidivorans P7 chromosome, complete genome	5732880	29.94	7301.39	0	26978.7	0	33907.5	0	22085.4	0	6904.65	0	14028.8	0	22467.9	0	10329.1	0	10564.2	0	7937.23	0	4568.9	0	5446.08	0
NZ_CP048815.1	Alphaproteobacteria	Caulobacter rhizosphaerae strain KCTC 52515 chromosome, complete genome	5732418	68.67	42.6167	0.0244328	88.3871	0.026178	393.902	0.0104712	248.577	0.0017452	363.712	0	729.03	0	2071.88	0	1800.8	0	2905.61	0	2288.42	0	1660.18	0	3952.26	0
NZ_AP022574.1	Actinobacteria	Mycolicibacterium psychrotolerans strain JCM 13323 chromosome, complete genome	5732362	68.75	99.8118	0.0052356	284.593	0.0034904	542.487	0.0034904	421.715	0	726.892	0	1198.46	0	1586.85	0	1718.19	0	3225.34	0	1858.73	0	1697.82	0	3556.17	0
NZ_CP044218.1	Alphaproteobacteria	Mesorhizobium terrae strain NIBRBAC000500504 chromosome, complete genome	5731152	63.26	15.8889	0.124782	58.9259	0.061082	140.288	0.273124	29.2832	0.0418848	77.6629	0.0314136	161.467	0.165794	122.579	0.0034904	232.932	0.004363	442.606	0.0095986	286.4	0	379.555	0	753.961	0
NC_009767.1	Chloroflexia	Roseiflexus castenholzii DSM 13941, complete sequence	5723298	60.69	15.4544	0.112762	113.835	0.0288462	462.509	0.0236014	31.8575	0.0480769	100.052	0.0367133	337.679	0.0445804	50.4057	0.0236014	162.81	0.0174825	392.201	0.0358392	90.331	0.0122378	185.069	0.013986	501.616	0.0166084
NZ_AP018042.1	Bacteroidia	Labilibaculum antarcticum strain SPP2 chromosome, complete genome	5718991	35.99	2372.57	0	20005.3	0	23898.5	0	10775.4	0	2936.4	0	11837	0	11217.2	0	6929.52	0	11716.9	0	3556.16	0	2916.41	0	6795.67	0
NZ_AP022570.1	Actinobacteria	Mycolicibacterium poriferae strain JCM 12603 chromosome, complete genome	5712830	68.12	70.545	0.0105079	237.475	0.00175131	484.775	0.0061296	299.153	0	580.898	0	978.193	0	1303.77	0	1442.96	0	2617.39	0	1434.08	0	1270.84	0	3226.95	0
NZ_AP022565.1	Actinobacteria	Mycolicibacterium alvei strain JCM 12272 chromosome, complete genome	5712683	66.22	78.5126	0.00875657	188.856	0.0061296	312.905	0.0140105	309.45	0.000875657	658.132	0	783.874	0.000875657	1263.17	0	1848.97	0	2149.74	0	1650.82	0	2014.83	0	2908.95	0
NZ_AP022610.1	Actinobacteria	Mycolicibacterium madagascariense strain JCM 13574 chromosome	5712088	69.26	137.635	0.00350263	303.637	0.00350263	732.978	0.00175131	680.505	0	902.751	0	1473.52	0	2757.08	0	2456.56	0	3823.08	0	2969.58	0	2244.63	0	4497.32	0
NZ_AP022620.1	Actinobacteria	Mycolicibacterium anyangense strain JCM 30275 chromosome	5696751	67.1	87.7861	0.00438982	221.175	0.00351185	422.008	0.00526778	346.794	0	623.028	0	950.179	0	1320.8	0	1533.44	0	2494.94	0	1583.21	0	1700.32	0	2985.96	0
NZ_CP020953.1	Clostridia	Clostridium drakei strain SL1 chromosome, complete genome	5695241	29.67	3977.24	0	20517.7	0	24078.4	0	13215.3	0	4975.69	0	10138.1	0	13901.6	0	6313.19	0	7056.28	0	4720.35	0	2549.12	0	3662.64	0
NZ_CP037993.1	Betaproteobacteria	Herbaspirillum huttiense strain NFYY 53159 chromosome, complete genome	5691775	62.3	29.6302	0.0448155	69.6541	0.0527241	156.385	0.182777	40.6262	0.0281195	65.6786	0.0579965	141.133	0.233743	95.816	0.0026362	158.306	0.00966608	315.129	0.0342707	73.7732	0.00702988	137.991	0.0105448	342.995	0.0254833
NC_005126.1	Gammaproteobacteria	Photorhabdus laumondii subsp. laumondii TTO1, complete sequence	5688987	42.83	271.428	0	788.3	0	2581.03	0	191.922	0	689.018	0	1529.03	0	138.542	0.000879507	442.05	0	732.684	0	42.9266	0.0228672	185.213	0.000879507	324.884	0.0237467
NZ_CP015113.1	Gammaproteobacteria	Kosakonia radicincitans strain GXGL-4A chromosome, complete genome	5687681	53.96	94.0237	0.00351803	581.934	0	1266.77	0	55.8762	0.0114336	330.324	0.000879507	674.272	0.00263852	34.8063	0.0378188	172.969	0.00615655	357.357	0.0202287	20.4091	0.0888303	90.897	0.0281442	197.011	0.0923483
NZ_CP011339.1	Oscillatoriophycideae	Microcystis panniformis FACHB-1757 chromosome, complete genome	5686839	42.35	1157.92	0	2867.59	0	6020.13	0	1105.61	0	1498.51	0	3243.14	0	608.309	0	826.616	0	1444.09	0	302.85	0	386.656	0.000879507	791.739	0.000879507
NC_015635.1	Actinobacteria	Microlunatus phosphovorus NM-1, complete sequence	5683123	67.27	150.804	0.00176056	322.621	0.00176056	660.334	0.00176056	525.707	0	972.911	0	1495.24	0	1598.41	0	2207.46	0	3436.73	0	2152.33	0	2050.57	0	4078.98	0
NZ_CP013729.1	Betaproteobacteria	Roseateles depolymerans strain KCTC 42856 chromosome, complete genome	5681722	66.57	36.1897	0.0264085	76.8595	0.0360915	203.182	0.0748239	70.7112	0.0114437	173.467	0.0096831	339.896	0.0211268	205.557	0.00264085	445.384	0.000880282	808.661	0	236.133	0.00176056	425.462	0.000880282	1005.97	0
NC_016906.1	Actinobacteria	Gordonia polyisoprenivorans VH2, complete sequence	5669805	67.02	134.527	0.00176523	310.579	0	528.851	0.00353045	435.203	0	827.694	0	1270.7	0	1347.51	0	1746.45	0	2661.63	0	2251.99	0	1893.99	0	3326.09	0
NZ_CP025791.1	Flavobacteriia	Flavivirga eckloniae strain ECD14 chromosome, complete genome	5665358	33.93	2975.66	0	6207.7	0	18195.8	0	6826.69	0	4487.85	0	8858.75	0	5867.05	0	3811.96	0	5370.95	0	2348.43	0	1575.07	0	3909.19	0
NZ_CP026100.1	Alphaproteobacteria	Caulobacter flavus strain RHGG3 chromosome, complete genome	5659202	69.25	37.6572	0.0291777	81.1776	0.0327144	358.284	0.0176835	177.261	0.00176835	275.905	0.00176835	643.847	0.00176835	1332.58	0	1216.06	0	2000.71	0	1531.1	0	930.753	0	3091.04	0
NZ_CP009286.1	Bacilli	Paenibacillus stellifer strain DSM 14472 chromosome, complete genome	5658798	53.54	55.524	0.0159151	290.158	0.000884173	550.73	0.00265252	93.4055	0.00353669	229.663	0.00265252	335.892	0.0229885	82.7431	0.00353669	138.827	0.00972591	209.678	0.0822281	54.6746	0.0159151	89.9968	0.0229885	158.828	0.197171
NZ_AP022563.1	Actinobacteria	Mycolicibacterium duvalii strain JCM 6396 chromosome, complete genome	5657388	68.29	83.5623	0.00795756	287.929	0.00265252	468.768	0.00530504	329.352	0	714.892	0	934.559	0	1290.1	0	1541.24	0	2308.95	0	1605.16	0	1688.46	0	3015.14	0
NZ_CP017704.1	Bacilli	Peribacillus simplex NBRC 15720 = DSM 1321 chromosome, complete genome	5645783	39.9	505.966	0	6134.06	0	9876.27	0	2208.38	0	969.644	0	4502.48	0	2176.92	0	1850.17	0	3192.81	0	731.677	0	835.59	0	1781.44	0
NC_013510.1	Actinobacteria	Thermomonospora curvata DSM 43183, complete sequence	5639016	71.64	131.301	0.00266193	568.288	0	870.219	0	435.371	0	1241.49	0	1315.99	0	1414.11	0	2306.42	0	3287.28	0	1557.7	0	1891.7	0	3838.69	0
NZ_CP043474.1	Actinobacteria	Mycobacterium grossiae strain DSM 104744 chromosome, complete genome	5637923	70.48	138.509	0.00266193	388.769	0	657.18	0.00354925	546.47	0	924.774	0	1215.75	0	1660.06	0	1872.92	0	2381.08	0	1967.8	0	1701.06	0	2878.51	0
NZ_CP009896.1	Actinobacteria	Pimelobacter simplex strain VKM Ac-2033D chromosome, complete genome	5637360	72.85	481.752	0	1412.61	0	2220.86	0	1569.07	0	3256.29	0	3973.85	0	4028.29	0	5821.8	0	8010.24	0	3833.47	0	4510.34	0	8202.29	0
NZ_CP010897.2	Betaproteobacteria	Pandoraea vervacti strain NS15 chromosome, complete genome	5636000	63.55	17.7531	0.101154	47.0208	0.0984916	151.332	0.218279	53.4918	0.0150843	116.576	0.014197	200.401	0.0771961	505.64	0	670.458	0	830.767	0	1102.41	0	1099.44	0	1897.62	0
NZ_CP011253.3	Betaproteobacteria	Pandoraea oxalativorans strain DSM 23570 chromosome, complete genome	5630311	63.12	20.6102	0.0719361	63.3489	0.0479574	156.473	0.203375	51.4321	0.017762	118.953	0.0150977	189.727	0.0976909	350.137	0	588.12	0	708.168	0	688.499	0	887.886	0	1397.26	0
NZ_CP015772.1	Chitinophagia	Niabella ginsenosidivorans strain BS26 chromosome, complete genome	5627734	44.48	2287.46	0	5656.58	0	9930.65	0	1547.57	0	3215.93	0	4773.95	0	768.669	0	1517.57	0	2438.18	0	192.065	0.00266667	570.531	0	1029.36	0
NC_012791.1	Betaproteobacteria	Variovorax paradoxus S110 chromosome 1, complete sequence	5626353	67.63	13.5809	0.147556	43.2912	0.136	199.251	0.0942222	70.5556	0.00977778	129.84	0.0115556	326.925	0.0204444	231.509	0.000888889	377.476	0.000888889	822.288	0.000888889	230.101	0.000888889	360.95	0.000888889	1168.75	0
NZ_CP041217.1	Bacilli	Saccharibacillus brassicae strain ATSA2 chromosome, complete genome	5619468	58.39	42.9443	0.0338379	144.188	0.015138	334.995	0.0356189	54.8728	0.0195904	147.208	0.0133571	278.953	0.0507569	53.0469	0.0222618	125.135	0.0204809	256.346	0.0614426	70.2404	0.00979519	130.058	0.0195904	286.284	0.0480855
NZ_CP033924.1	Flavobacteriia	Chryseobacterium lactis strain KC_1864 chromosome, complete genome	5618212	36.13	2025.47	0	14371.3	0	21310	0	7511.43	0	3729.3	0	10388.8	0	7661.37	0	3416.24	0	7475.58	0	2069.27	0	1390.37	0	3550.07	0
NZ_CP046621.1	Gammaproteobacteria	Pseudomonas alkylphenolica strain Neo chromosome, complete genome	5612010	61.18	36.9571	0.0320856	87.0137	0.030303	219.809	0.0695187	45.9341	0.0213904	79.7587	0.0374332	145.033	0.237968	113.911	0.00445633	225.719	0.00356506	357.086	0.0160428	68.8038	0.0106952	160.156	0.00445633	429.02	0.00891266
NZ_CP013737.1	Betaproteobacteria	Herbaspirillum rubrisubalbicans M1 chromosome, complete genome	5611261	61.53	33.809	0.0383244	76.1077	0.0418895	196.437	0.0864528	35.2089	0.0365419	57.0152	0.0748663	132.526	0.327094	81.7087	0.00802139	130.66	0.0115865	250.331	0.0472371	69.415	0.00980392	123.743	0.013369	342.941	0.026738
NZ_CP045298.1	Bacilli	Paenibacillus brasilensis strain KACC 13842 chromosome, complete genome	5608532	46.13	198.457	0	1256.43	0	3062.22	0	370.145	0	466.598	0	1459.13	0	288.849	0	328.019	0.000892061	688.786	0	83.0857	0.00802855	157.897	0.00535236	330.563	0.0267618
NC_019904.1	Cytophagia	Echinicola vietnamensis DSM 17526, complete sequence	5608040	44.75	481.581	0	1863.59	0	5466.68	0	352.031	0	510.248	0	2654.3	0	254.797	0	409.606	0	1259.57	0	82.0121	0.00535236	219.981	0.00267618	663.102	0.00267618
NZ_LR130759.1	Actinobacteria	Mycobacterium basiliense isolate 901379 chromosome I, complete sequence	5607630	65.02	27.1359	0.0517395	88.6128	0.0428189	174.161	0.113292	75.8244	0.0115968	233.25	0.00802855	391.923	0.0285459	308.35	0.00178412	687.239	0	1048.4	0	616.634	0	811.187	0	1493.98	0
NZ_LR134289.1	Flavobacteriia	Chryseobacterium gleum strain NCTC11432 chromosome 1, complete sequence	5606922	36.86	1794.28	0	15342.5	0	16344	0	6009.37	0	2986.81	0	9452.09	0	5643.8	0	3417.9	0	7538.84	0	1664.93	0	1555.49	0	3732.23	0
NZ_LR134386.1	Flavobacteriia	Chryseobacterium nakagawai strain NCTC13529 chromosome 1, complete sequence	5602501	35.4	2343.19	0	12896.6	0	16442.3	0	7678.86	0	2763.54	0	9715.5	0	7363.7	0	3694.35	0	8624.47	0	2132.67	0	1707.36	0	4216.83	0
NZ_CP013232.1	Betaproteobacteria	Collimonas fungivorans strain Ter6 chromosome, complete genome	5599729	58.99	27.0982	0.0428954	84.871	0.0348525	320.649	0.0250223	20.2962	0.0723861	69.0473	0.054513	149.634	0.218945	26.0747	0.0473637	77.885	0.0402145	197.297	0.108132	20.5751	0.0723861	80.7965	0.0366399	251.443	0.0536193
NZ_CP050508.1	Gammaproteobacteria	Raoultella terrigena strain JH01 chromosome, complete genome	5598454	57.38	61.3537	0.00983021	274.714	0.00268096	619.351	0.00357462	52.838	0.0116175	212.5	0.00357462	456.399	0.00714924	44.58	0.0160858	157.785	0.00625559	353.587	0.0169794	29.514	0.0420018	108.403	0.0107239	236.566	0.0589812
NZ_CP047385.1	Betaproteobacteria	Pandoraea fibrosis strain 6399 chromosome, complete genome	5592065	62.82	17.9067	0.0939177	57.2606	0.0697674	158.2	0.182469	43.7053	0.0223614	79.5378	0.0366726	162.22	0.165474	97.1759	0.00626118	239.378	0.00268336	395.083	0.0107335	213.816	0.00178891	303.908	0.00178891	655.607	0.00178891
NC_012108.1	Deltaproteobacteria	Desulfobacterium autotrophicum HRM2, complete sequence	5589073	48.85	213.976	0	1498.68	0	2651.54	0	291.879	0	690.892	0	1337.22	0	259.83	0	369.454	0	690.817	0.000895255	92.4365	0.00268577	157.253	0.00358102	334.903	0.0179051
NZ_CP013236.1	Betaproteobacteria	Collimonas pratensis strain Ter291 chromosome, complete genome	5585899	59	30.7264	0.0465533	96.0253	0.0304387	329.658	0.0313339	26.855	0.0572963	70.9492	0.0572963	156.782	0.180842	30.8027	0.0465533	76.2452	0.045658	187.145	0.114593	24.1736	0.0653536	76.3254	0.045658	248.907	0.0564011
NZ_AP022586.1	Actinobacteria	Mycolicibacterium litorale strain JCM 17423 chromosome, complete genome	5579510	68.92	111.171	0.0044843	300.443	0.000896861	495.824	0.00538117	505.707	0	778.474	0	1028.97	0	1962.54	0	1948.01	0	2643.66	0	2628.63	0	1864.6	0	3606.17	0
NZ_CP021983.2	Cyanophyceae	Halomicronema hongdechloris C2206 chromosome	5577845	54.62	165.275	0.00269058	445.758	0	973.648	0	169.393	0.00269058	246.06	0.00179372	500.279	0.00627803	112.731	0.00538117	163.096	0.00538117	325.543	0.026009	55.3919	0.0134529	98.8018	0.0224215	206.299	0.0878924
NZ_CP046672.1	Gammaproteobacteria	Raoultella ornithinolytica strain 172117885 chromosome, complete genome	5575249	55.6	80.7099	0.00717489	439.11	0.00179372	974.242	0	50.0475	0.0170404	289.541	0.00358744	612.76	0.00717489	41.903	0.0251121	178.415	0.00538117	391.883	0.0161435	27.279	0.0529148	95.7484	0.0188341	221.698	0.0609865
NZ_CP011530.1	Actinobacteria	Mycobacteroides immunogenum strain CCUG 47286 chromosome, complete genome	5573781	64.27	49.6112	0.0143627	94.8365	0.0125673	196.393	0.0816876	127.099	0.005386	263.488	0.000897666	396.553	0.00807899	795.004	0	898.046	0	1382.31	0	1300.36	0	1113.81	0	1763.59	0
NZ_CP030926.1	Bacilli	Peribacillus butanolivorans strain PHB-7a chromosome, complete genome	5568346	38.23	1051.57	0	5413.38	0	12138.4	0	2661.92	0	1102.55	0	5506.42	0	2169.23	0	2068.91	0	3639.45	0	928.724	0	1020.36	0	1868.44	0
NC_008786.1	Betaproteobacteria	Verminephrobacter eiseniae EF01-2, complete sequence	5566749	65.28	16.7271	0.106918	39.1825	0.175202	113.171	0.581312	31.2085	0.0431267	89.6328	0.032345	165.684	0.172507	107.945	0.00269542	259.501	0.00269542	415.952	0.0107817	103.936	0.00269542	221.857	0.00269542	569.565	0
NZ_CP014136.1	Gammaproteobacteria	Gibbsiella quercinecans strain FRB97 chromosome, complete genome	5548506	55.94	76.92	0.00360685	320.049	0.00270514	668.614	0.00270514	43.5405	0.0198377	198.1	0.00360685	366.089	0.0171326	32.4838	0.0423805	112.057	0.00991885	225.681	0.0685302	14.7614	0.154193	64.3723	0.0532011	142.554	0.248873
NZ_CP049139.1	Betaproteobacteria	Herbaspirillum frisingense strain IAC152 chromosome, complete genome	5548491	62.96	33.8063	0.0360685	72.5526	0.0351668	158.817	0.175834	46.5186	0.0234445	75.3666	0.0324617	156.557	0.178539	93.7682	0.00541028	170.182	0.00811542	371.238	0.0198377	67.7962	0.0144274	152.715	0.012624	446.974	0.00991885
NZ_CP054254.1	Gammaproteobacteria	Klebsiella variicola strain FH-1 chromosome, complete genome	5542270	57.41	44.8347	0.0216606	248.829	0.00722022	645.46	0.00902527	47.4119	0.017148	194.175	0.00812274	507.539	0.0117329	43.2824	0.0225632	161.565	0.0099278	402.009	0.0162455	28.5265	0.0424188	104.659	0.017148	245.216	0.0469314
NZ_AP022582.1	Actinobacteria	Mycobacterium seoulense strain JCM 16018 chromosome, complete genome	5531300	68.29	63.7594	0.00904159	227.904	0.000904159	346.642	0.00994575	314.861	0	626.865	0	823.264	0	1673.14	0	1523.54	0	2956.89	0	2008.31	0	1455.64	0	3405.99	0
NZ_CP011602.1	Gammaproteobacteria	Phytobacter ursingii strain CAV1151 chromosome, complete genome	5529134	52.75	128.486	0.00542986	907.604	0	1639.15	0	61.4382	0.0117647	517.438	0.000904977	930.396	0.000904977	44.2881	0.0190045	219.103	0.00542986	420.573	0.0162896	21.1214	0.0597285	90.2897	0.0262443	180.176	0.113122
NZ_CP042435.1	Chitinophagia	Panacibacter ginsenosidivorans strain Gsoil1550 chromosome, complete genome	5528026	37.91	2171.3	0	16243.9	0	27010	0	4687.96	0	5843.71	0	12392.4	0	4561.85	0	4487.68	0	7054.66	0	1292.43	0	2050.22	0	4493.85	0
NZ_CP031146.1	Gammaproteobacteria	Pseudomonas plecoglossicida strain XSDHY-P chromosome, complete genome	5525520	62.66	34.7937	0.040724	64.6583	0.0624434	163.965	0.161991	58.3377	0.0162896	90.9933	0.0226244	180.209	0.122172	104.89	0.00452489	191.034	0.00361991	357.18	0.0162896	53.6962	0.0180995	125.436	0.0126697	408.627	0.0108597
NC_015844.1	Flavobacteriia	Zobellia galactanivorans, complete sequence	5521712	42.78	1501.08	0	2573.3	0	6804.54	0	1369.82	0	1097.92	0	3492.4	0	662.675	0	583.069	0	1615.52	0	415.414	0	310.156	0.00181159	1098.52	0
NC_009831.1	Gammaproteobacteria	Shewanella sediminis HAW-EB3, complete sequence	5517674	46.08	933.949	0	5303.12	0	7217.64	0	2949.71	0	1988.94	0	3055.29	0	1850.03	0	1318.5	0	1684.8	0	404.121	0	435.74	0	767.935	0.000906618
NZ_CP011930.1	Betaproteobacteria	Herbaspirillum seropedicae strain Z67 chromosome, complete genome	5509723	63.4	28.5239	0.0463215	68.605	0.0554042	164.035	0.165304	39.9495	0.0290645	68.6777	0.0554042	177.648	0.123524	92.6566	0.00908265	178.465	0.00454133	428.966	0.0118074	78.6368	0.0108992	155.226	0.00908265	463.044	0.00908265
NC_016948.1	Actinobacteria	Mycobacterium paraintracellulare, complete sequence	5501090	68.07	51.9225	0.0190909	198.603	0.00181818	364.01	0.0109091	199.359	0	509.176	0	749.334	0	1256.57	0	1174.99	0	2303.93	0	1561.32	0	1245.43	0	2887.88	0
NZ_CP019288.1	Flavobacteriia	Kordia antarctica strain IMCC3317 chromosome, complete genome	5500985	33.23	2560.81	0	19131.5	0	26562.4	0	6538.41	0	2597.59	0	11559.6	0	6039.14	0	4952.98	0	9292.99	0	1776.63	0	2228.6	0	5939.25	0
NZ_CP043612.1	Flavobacteriia	Flavobacterium nitrogenifigens strain KACC 18538 chromosome, complete genome	5497186	34.22	2039.4	0	6576.43	0	13180.9	0	3443.76	0	2915.44	0	6847.62	0	2820.24	0	1839.78	0	3681.71	0	811.588	0	833.006	0	1879.22	0
NZ_CP013481.2	Betaproteobacteria	Pandoraea apista strain DSM 16535 chromosome, complete genome	5493967	62.7	15.0911	0.115665	45.0035	0.112933	135.661	0.295993	36.8346	0.0291439	81.2716	0.0336976	154.416	0.184882	125.63	0.00364299	292.754	0.00273224	435.447	0.00819672	237.522	0.00182149	367.48	0.000910747	764.898	0.00182149
NZ_CP026047.1	Gammaproteobacteria	Raoultella planticola strain FDAARGOS_64 chromosome, complete genome	5489763	55.8	77.4755	0.00638104	425.639	0	985.127	0	51.4205	0.0154968	281.823	0.00273473	610.998	0.00638104	42.2286	0.0227894	171.327	0.00729262	405.263	0.0136737	27.6221	0.0455789	98.0938	0.0227894	246.103	0.0373747
NZ_CP007044.2	Gammaproteobacteria	Chania multitudinisentens RB-25 chromosome, complete genome	5488183	50.88	145.975	0.00455789	753.225	0	1495.94	0	97.087	0.00638104	470.489	0.00182315	765.394	0.00182315	62.9602	0.0127621	241.832	0.00364631	378.65	0.0154968	19.9473	0.0783956	93.813	0.0200547	170.812	0.128532
NZ_AP022599.1	Actinobacteria	Mycolicibacterium pulveris strain JCM 6370 chromosome	5484749	67.52	60.7332	0.00912409	232.756	0.00364964	402.887	0.0109489	240.94	0.00182482	689.595	0	872.261	0	973.662	0	1459.89	0	2096.03	0	1374.33	0	1588.94	0	2612.66	0
NC_014962.1	Planctomycetia	Isosphaera pallida ATCC 43644, complete sequence	5472964	62.44	62.0711	0.0109689	122.408	0.0191956	251.592	0.0457038	84.1969	0.0100548	154.027	0.00914077	284.151	0.0310786	863.659	0	771.125	0	1233.97	0	1498.6	0	991.469	0	1984.42	0
NC_010172.1	Alphaproteobacteria	Methylorubrum extorquens PA1, complete sequence	5471154	68.18	32.3997	0.0402194	94.7021	0.0265082	257.273	0.0447898	98.9668	0.00731261	251.261	0.00182815	454.005	0.00822669	369.875	0	585.198	0	896.936	0	555.781	0	583.682	0	1133.83	0
NZ_CP037952.1	Gammaproteobacteria	Parashewanella spongiae strain HJ039 chromosome, complete genome	5468749	39.63	2872.61	0	14833.3	0	16131.5	0	5627.45	0	3726.54	0	7185.69	0	4178.5	0	4154.01	0	7464.2	0	1078.94	0	1439.88	0	3654.59	0
NZ_CP009621.1	Cytophagia	Pontibacter korlensis strain X14-1T chromosome, complete genome	5462537	47.34	788.322	0	2118.67	0	3101.58	0	818.673	0	1331.83	0	1742.73	0	428.216	0.000915751	768.36	0	1041.75	0	138.029	0.00274725	260.801	0.000915751	455.241	0.0164835
NZ_LR134355.1	Actinobacteria	Mycolicibacterium chitae strain NCTC10485 chromosome 1, complete sequence	5461769	68.88	114.977	0.0018315	326.789	0.000915751	527.782	0.0018315	400.32	0	863.089	0	910.626	0	1193.71	0	1755.47	0	2088.95	0	1587.21	0	1593.59	0	3027.46	0
NZ_CP033920.1	Flavobacteriia	Chryseobacterium carnipullorum strain G0188 chromosome, complete genome	5459074	37.12	1109.29	0	10431.3	0	15099.5	0	4351.79	0	3515.92	0	7344.23	0	4333.87	0	3918.04	0	5529.19	0	1335.85	0	1736.95	0	2802.26	0
NZ_CP032365.1	Bacilli	Bacillus wiedmannii strain SR52 chromosome, complete genome	5448361	35.42	2925.45	0	9849.75	0	17869	0	8784.14	0	2315.66	0	8298.04	0	8109.04	0	3532.03	0	6144.46	0	2770.34	0	1628.77	0	3291.73	0
NZ_CP018845.1	Betaproteobacteria	Herbaspirillum robiniae strain AA6 chromosome, complete genome	5445269	65.1	7.97115	0.381084	45.7771	0.0982553	127.178	0.351699	21.6552	0.0688705	77.6684	0.0385675	179.287	0.112948	86.9429	0.00734619	207.226	0.00367309	424.891	0.0156107	121.489	0.00550964	237.3	0.00183655	607.586	0.00275482
NZ_CP031598.1	Alphaproteobacteria	Roseovarius indicus strain DSM 26383 chromosome, complete genome	5445172	64.82	24.6916	0.0394858	60.0008	0.0505051	161.928	0.169881	43.1411	0.0211203	108.745	0.0137741	234.789	0.056933	224.579	0.00183655	323.97	0.00183655	513.947	0.00275482	465.281	0.00183655	396.662	0.00183655	887.758	0.000918274
NZ_LR699004.1	Bacteroidia	Phocaeicola dorei isolate MGYG-HGUT-02478 chromosome 1	5444912	42.04	169.575	0	1084.19	0	2286.19	0	534.977	0	791.444	0	1413.1	0	390.445	0	579.356	0	849.427	0	169.185	0	281.53	0.000919118	478.058	0.00367647
NC_015567.1	Gammaproteobacteria	Serratia plymuthica AS9, complete sequence	5442880	55.96	59.8293	0.0101103	293.665	0.00275735	536.564	0.00367647	40.2492	0.0257353	202.867	0.00367647	336.602	0.0220588	31.7116	0.0404412	118.274	0.0147059	218	0.0680147	16.4604	0.125919	68.0713	0.0395221	155.614	0.193934
NC_007777.1	Actinobacteria	Frankia casuarinae, complete sequence	5433628	70.08	149.028	0.00092081	457.244	0	766.167	0	572.865	0	1040.16	0	1416.06	0	2025.1	0	2090	0	3288.84	0	2349.24	0	1787.78	0	4022.86	0
NZ_AP023367.1	Clostridia	Anaerocolumna cellulosilytica strain SN021 chromosome, complete genome	5430627	36.75	1079.87	0	11001.6	0	11099.5	0	2619.23	0	3420.4	0	4546.74	0	3027.97	0	2342.92	0	4169.46	0	742.112	0	1147.9	0	2167.64	0
NC_014148.1	Planctomycetia	Planctopirus limnophila DSM 3776, complete sequence	5423075	53.66	199.65	0.00184502	1218.03	0	3203.7	0	308.486	0.00184502	656.692	0	1303.74	0	150.979	0.00276753	194.67	0.00645757	400.104	0.0110701	63.6712	0.0119926	94.2316	0.0239852	200.785	0.0784133
NZ_CP051548.1	Gammaproteobacteria	Phytobacter diazotrophicus strain UAEU22 chromosome, complete genome	5422265	53.26	143.27	0.00276753	728.634	0	1674.89	0	71.9663	0.0129151	441.477	0	861.804	0	45.4975	0.0212177	216.23	0.00645757	420.407	0.0138376	19.1644	0.0793358	91.1855	0.0221402	192.787	0.0931734
NZ_CP011112.1	Actinobacteria	Luteipulveratus mongoliensis strain MN07-A0370 chromosome	5420910	68.24	222.127	0.000922509	667.943	0	1132.67	0	847.755	0	1918.13	0	2359.58	0	2731.87	0	4561.18	0	5622.35	0	3445.32	0	4273.09	0	6562.45	0
NC_011725.1	Bacilli	Bacillus cereus B4264, complete sequence	5419036	35.3	1238.41	0	7654.19	0	16563.6	0	4084.02	0	2483.93	0	6758.49	0	4225.91	0	3852.65	0	5276.59	0	1684.11	0	2111.93	0	2847.2	0
NZ_CP043611.1	Bacilli	Paenibacillus antarcticus strain KACC 11469 chromosome, complete genome	5415779	40.61	1678.82	0	6746	0	12603.7	0	10338.9	0	1707.99	0	5920.97	0	8825.95	0	2373.04	0	3859.68	0	2551.91	0	1129.26	0	1962.05	0
NZ_CP020388.1	Gammaproteobacteria	Pluralibacter gergoviae strain FDAARGOS_186 chromosome, complete genome	5408082	58.97	36.4215	0.0342276	161.621	0.00832562	372.805	0.0175763	44.4158	0.0240518	152.08	0.00925069	367.401	0.0185014	43.8254	0.0249769	150.404	0.00925069	341.42	0.026827	27.9111	0.0564292	103.954	0.0240518	213.94	0.0823312
NC_016946.1	Actinobacteria	Mycobacterium intracellulare ATCC 13950, complete sequence	5402402	68.1	59.2892	0.0101852	172.713	0.0037037	341.754	0.00833333	323.86	0	502.28	0	768.329	0	2126.43	0	1521.52	0	2808.1	0	2619.52	0	1595.61	0	3809.91	0
NZ_CP017705.1	Bacilli	Brevibacillus laterosporus DSM 25 chromosome, complete genome	5400144	40.66	290.46	0.000925926	3333.88	0	11525.2	0	478.913	0.000925926	1016.35	0	5629.42	0	469.522	0.000925926	1295.51	0	3156.63	0	197.325	0.000925926	591.476	0.000925926	1588.01	0
NC_011566.1	Gammaproteobacteria	Shewanella piezotolerans WP3, complete sequence	5396476	43.29	2956.91	0	14289.3	0	13499.3	0	6190.51	0	6835.91	0	7026.45	0	4600.39	0	4914.41	0	4641.51	0	1157.71	0	1668.54	0	2353.11	0
NZ_CP039546.1	Alphaproteobacteria	Methylorubrum populi strain YC-XJ1 chromosome, complete genome	5395646	69.36	39.6254	0.0315107	126.518	0.021316	419.94	0.0148285	91.3022	0.00741427	299.509	0.000926784	585	0.00278035	235.81	0.00185357	589.9	0	1042.66	0	339.482	0.000926784	568.08	0	1276.6	0
NC_023018.2	Betaproteobacteria	Pandoraea pnomenusa, complete sequence	5385946	64.89	14.2649	0.132776	44.0914	0.129991	125.177	0.42247	49.0246	0.0213556	152.678	0.00742804	220.938	0.0687094	295.244	0	591.595	0	698.171	0	516.775	0	808.719	0	1250.53	0
NC_009511.1	Alphaproteobacteria	Sphingomonas wittichii RW1, complete sequence	5382261	68.4	47.3481	0.0167286	131.969	0.00836431	310.066	0.017658	99.5585	0.0027881	303.268	0.00185874	461.186	0.00464684	194.761	0.000929368	564.812	0.000929368	816.055	0.000929368	537.326	0.000929368	714.373	0.000929368	1244	0
NZ_CP029480.1	Cytophagia	Arcticibacterium luteifluviistationis strain SM1504T chromosome, complete genome	5379839	37.2	8591.67	0	23016.4	0	57293.2	0	22455.4	0	10545.5	0	35045.4	0	19145	0	12158.4	0	36157.7	0	6249.36	0	4231.77	0	22161.3	0
NZ_LR134494.1	Gammaproteobacteria	Serratia quinivorans strain NCTC13188 chromosome 1, complete sequence	5376744	55.06	113.059	0.000930233	532.36	0	1053.88	0	71.5867	0.00465116	347.747	0	575.957	0.0055814	47.8037	0.024186	159.41	0.00930233	285.247	0.0306977	18.3279	0.0930233	73.3457	0.0437209	163.907	0.165581
NZ_CP026363.1	Bacilli	Brevibacillus agri strain DSM 6348 chromosome, complete genome	5374818	53.6	23.3861	0.0716946	392.249	0.000931099	1004.22	0	43.322	0.0260708	233.632	0.00558659	504.015	0.00744879	25.1561	0.0633147	153.866	0.0111732	260.003	0.0465549	22.5731	0.0744879	97.9824	0.0260708	202.896	0.0875233
NZ_CP058255.1	Bacilli	Bacillus megaterium strain BHS1 chromosome, complete genome	5373548	37.8	2668.91	0	23102.3	0	19612.1	0	9246.24	0	2861.22	0	8470.97	0	9949.49	0	5205.6	0	7897.15	0	2807.59	0	2142.15	0	4483.66	0
NZ_CP024091.1	Sphingobacteriia	Pedobacter ginsengisoli strain T01R-27 chromosome, complete genome	5373360	37.82	1427.81	0	12343.7	0	17029.5	0	4647.88	0	3346.93	0	5827.56	0	4544.45	0	3361.32	0	4647.69	0	1246.72	0	1161.12	0	2634.41	0
NC_003910.7	Gammaproteobacteria	Colwellia psychrerythraea 34H, complete sequence	5373180	38.01	3059.52	0	20404.7	0	28763.4	0	7219.16	0	11192.3	0	11723.8	0	6448.42	0	7539.15	0	8957.24	0	1979.37	0	2628.82	0	4399.97	0
NC_009937.1	Alphaproteobacteria	Azorhizobium caulinodans ORS 571, complete sequence	5369772	67.32	33.4919	0.0428705	102.519	0.0186393	263.101	0.0410065	67.5209	0.0102516	286.715	0.000931966	529.501	0.0055918	231.705	0.000931966	948.231	0	1296.35	0	637.193	0	884.444	0	1269.77	0
NZ_CP029146.1	Actinobacteria	Rhodococcus ruber strain SD3 chromosome, complete genome	5366612	70.63	188	0.00186393	593.985	0	928.807	0	516.58	0	1184.43	0	1574.34	0	1311.21	0	1917.86	0	3131.81	0	1549.94	0	1780.04	0	4067.73	0
NC_012560.1	Gammaproteobacteria	Azotobacter vinelandii DJ, complete sequence	5365318	65.68	20.5141	0.0782852	45.4939	0.132339	131.355	0.369059	45.5152	0.0158434	95.5841	0.0195713	189.55	0.109972	93.121	0.00652377	207.968	0.0027959	319.609	0.0195713	60.5356	0.00931966	152.352	0.0083877	402.564	0.0102516
NZ_CP014137.1	Gammaproteobacteria	Brenneria goodwinii strain FRB141 chromosome, complete genome	5360730	53.08	68.0521	0.0149254	315.407	0	851.484	0	46.2708	0.0317164	222.75	0.00186567	507.667	0.00746269	36.0502	0.0438433	132.81	0.0177239	278.751	0.0429104	24.4653	0.0764925	67.82	0.0615672	171.364	0.14459
NC_014248.1	Cyanophyceae	'Nostoc azollae' 0708, complete sequence	5354700	38.45	7531.61	0	25144.9	0	26369.5	0	37477.1	0	4650.15	0	10496.3	0	35473	0	13491.8	0	11393.9	0	9700.17	0	4883.27	0	5466.4	0
NZ_CP013023.1	Bacilli	Paenibacillus bovis strain BD3526 chromosome, complete genome	5354277	47.29	215.625	0.000934579	1791.71	0	4159.89	0	746.474	0	1023.55	0	2064.14	0	603.809	0.000934579	668.2	0.000934579	979.825	0	184.257	0.000934579	293.813	0.00280374	564.861	0.00747664
NZ_CP042436.1	Sphingobacteriia	Mucilaginibacter ginsenosidivorans strain Gsoil 3017 chromosome, complete genome	5352833	45.55	609.657	0.000934579	2371.75	0	5332.91	0	344.101	0.000934579	1308.07	0	2647.87	0	133.402	0.00560748	571.633	0.00186916	1180.55	0	83.1468	0.0102804	199.69	0.0102804	667.708	0.00841121
NC_008752.1	Betaproteobacteria	Acidovorax citrulli AAC00-1, complete sequence	5352772	68.53	22.6124	0.0616822	60.7594	0.0560748	160.516	0.183178	46.7954	0.0186916	141.69	0.00934579	276.876	0.0299065	184.103	0.00186916	369.755	0.000934579	685.221	0	117.514	0.00373832	257.754	0.00186916	800.966	0
NC_013716.1	Gammaproteobacteria	Citrobacter rodentium ICC168, complete sequence	5346659	54.72	68.7073	0.0112254	343.493	0.000935454	803.196	0	44.9004	0.0196445	246.629	0.00187091	533.22	0.00748363	34.1814	0.0374181	169.417	0.00841908	341.99	0.0355472	23.0053	0.0832554	101.043	0.0261927	199.418	0.101964
NZ_LT960614.1	Alphaproteobacteria	Hartmannibacter diazotrophicus strain E19T chromosome 1, complete sequence	5327443	64.08	40.6731	0.0215962	79.1832	0.02723	169.181	0.147418	67.6658	0.00938967	149.841	0.0084507	248.904	0.0441315	149.438	0.0028169	448.768	0.000938967	617.176	0.00187793	436.314	0.000938967	545.945	0	1148.77	0
NC_013757.1	Geodermatophilales	Geodermatophilus obscurus DSM 43160, complete sequence	5322497	73.98	470.585	0	974.202	0	1777.76	0	1605.24	0	2142.53	0	2854.66	0	4400.78	0	4101.52	0	5626.67	0	3497.33	0	2944.45	0	6452.35	0
NZ_CP058907.1	Alphaproteobacteria	Rhodopseudomonas palustris strain CGMCC 1.218 chromosome, complete genome	5322414	64.96	19.9273	0.0817669	60.7253	0.0432331	177.846	0.101504	78.5963	0.0093985	164.31	0.0112782	354.018	0.0178571	722.536	0	681.842	0	1188.94	0	1197.18	0	961.967	0	2082.87	0
NZ_CP033932.1	Flavobacteriia	Chryseobacterium bernardetii strain G0229 chromosome, complete genome	5318634	36.32	1610.15	0	10806.9	0	18351.8	0	5014.36	0	3069.75	0	9544.07	0	4890.22	0	4324.76	0	6902.07	0	1568.44	0	1980.2	0	3522.99	0
NZ_AP022569.1	Actinobacteria	Mycobacterium cookii strain JCM 12404 chromosome, complete genome	5318517	65.98	38.9729	0.0225776	139.027	0.00940734	252.204	0.0357479	148.995	0.00470367	478.539	0.000940734	609.684	0.000940734	669.45	0	1305.69	0	1582.1	0	1133.45	0	1510.97	0	2086.17	0
NC_019753.1	Oscillatoriophycideae	Crinalium epipsammum PCC 9333, complete sequence	5315554	40.16	2716.16	0	15652.8	0	21900.1	0	9248.9	0	3405.73	0	8034.32	0	8464.74	0	5038.47	0	6158.15	0	2218.66	0	1874.31	0	3227.82	0
NZ_CP049044.1	Gammaproteobacteria	Pseudomonas psychrophila strain KM02 chromosome, complete genome	5313922	57.44	68.5818	0.0047081	255.074	0.00188324	627.982	0.00188324	59.2636	0.0112994	139.065	0.00376648	241.677	0.0442561	56.4103	0.0122411	116.511	0.0094162	202.212	0.0762712	31.6971	0.0376648	89.6964	0.0225989	194.019	0.094162
NZ_CP007128.1	Gemmatimonadetes	Gemmatirosa kalamazoonesis strain KBS708 chromosome, complete genome	5311527	72.56	332.336	0	1314.15	0	1867.53	0	1449.75	0	2947.59	0	3349.71	0	5210.92	0	5825.68	0	8917.88	0	4152.9	0	5392.66	0	10605.1	0
NZ_AP019312.1	Betaproteobacteria	Chromobacterium haemolyticum strain CH06-BL chromosome, complete genome	5307994	62.57	11.3734	0.222432	57.0443	0.0876532	145.177	0.239397	11.7128	0.213007	59.5626	0.0819981	121.211	0.432611	31.7485	0.0386428	101.967	0.0292177	242.156	0.061263	11.456	0.221489	65.064	0.070688	321.006	0.0320452
NZ_CP014007.1	Gammaproteobacteria	Kosakonia oryzae strain Ola 51 chromosome, complete genome	5303342	54.01	68.7304	0.0132075	631.593	0.000943396	1319.16	0	53.1175	0.0169811	343.079	0.000943396	714.652	0.00188679	34.6818	0.0377358	158.827	0.0141509	361.231	0.0207547	20.0767	0.0754717	80.7372	0.0349057	200.86	0.0943396
NZ_CP022743.1	Sphingobacteriia	Mucilaginibacter xinganensis strain BJC16-A31 chromosome, complete genome	5301339	42.25	2139.59	0	4554.38	0	8275.03	0	1901.95	0	2890.34	0	4271.72	0	959.625	0	1524.78	0	2234.57	0	381.702	0.000943396	556.363	0.000943396	1036.82	0
NZ_CP041730.1	Betaproteobacteria	Chitinimonas arctica strain R3-44 chromosome, complete genome	5292479	60.79	32.9738	0.036862	66.5975	0.0510397	175.215	0.148393	30.8115	0.0406427	56.5428	0.0775047	118.046	0.507561	40.023	0.0255198	75.1861	0.0340265	200.027	0.0992439	21.6775	0.0784499	69.5699	0.0444234	289.005	0.0302457
NZ_CP033433.1	Bacilli	Cohnella candidum strain 18JY8-7 chromosome, complete genome	5289049	57.02	64.7055	0.0113529	231.13	0.00283822	392.219	0.0236518	77.3206	0.00567644	160.675	0.00662252	256.133	0.0501419	66.0459	0.0104068	118.205	0.0189215	219.221	0.0633869	84.0301	0.0037843	127.358	0.0151372	264.536	0.0473037
NZ_CP034248.1	Bacilli	Paenibacillus lentus strain DSM 25539 chromosome, complete genome	5288676	46.46	209.5	0	1075.04	0	2764.88	0	233.386	0	468.08	0	1230.2	0	179.28	0	285.897	0	615.837	0	77.642	0.00567644	158.449	0.00662252	346.163	0.025544
NC_016901.1	Gammaproteobacteria	Shewanella baltica OS678, complete sequence	5288069	46.31	911.386	0	4193.93	0	5348.94	0	842.16	0	2051.28	0	2484.78	0	419.126	0	933.826	0	1136.39	0	106.874	0.00756859	303.247	0.0037843	576.037	0.00567644
NC_010170.1	Betaproteobacteria	Bordetella petrii, complete sequence	5287950	65.48	12.0213	0.217597	37.3953	0.216651	124.888	0.429518	20.556	0.0804163	68.6935	0.0368969	165.15	0.175024	81.1991	0.00567644	197.626	0.0037843	356.898	0.00851466	117.404	0.00189215	173.846	0.00567644	520.024	0.000946074
NZ_CP023777.1	Chitinophagia	Chitinophaga caeni strain 13 chromosome, complete genome	5279921	42.54	1241.52	0	2676.37	0	9396.2	0	1080	0	1448.01	0	4735.43	0	502.966	0	826.22	0	2411.71	0	249.977	0.000947867	422.989	0.00189573	1090.29	0
NZ_CP059082.1	Gammaproteobacteria	Halomonas titanicae strain SOB56 chromosome, complete genome	5279693	54.61	91.4826	0.00473934	312.038	0.00189573	837.692	0.000947867	89.2887	0.00473934	196.314	0.00663507	413.412	0.0132701	64.6306	0.0113744	124.35	0.0161137	224.74	0.0691943	33.6018	0.0312796	72.078	0.0436019	142.078	0.24455
NC_011830.1	Clostridia	Desulfitobacterium hafniense DCB-2, complete sequence	5279134	47.54	392.676	0	1808.98	0	2944.26	0	240.809	0	728.574	0	1383.75	0	178.634	0	331.859	0.0028436	722.305	0.000947867	47.5378	0.0199052	133.207	0.0104265	277.813	0.0331754
NZ_LT906450.1	Actinobacteria	Rhodococcus rhodochrous strain NCTC10210 chromosome 1, complete sequence	5274756	68.17	144.861	0.00189753	417.051	0	614.565	0.000948767	460.949	0	979.724	0	1344.19	0	1498.13	0	1974.48	0	2976.81	0	1736.15	0	1931.24	0	3733.29	0
NZ_CP004078.1	Bacilli	Paenibacillus sabinae T27 chromosome, complete genome	5270569	52.64	72.6621	0.00664137	365.589	0.000948767	766.428	0	73.3255	0.00664137	261.509	0.00189753	439.594	0.00759013	63.4462	0.0132827	141.921	0.0056926	248.401	0.056926	48.0034	0.0303605	87.0222	0.0294118	178.909	0.132827
NZ_LR026975.1	Actinobacteria	Mycolicibacterium hassiacum DSM 44199 isolate Mhassiacum chromosome 1, complete sequence	5269097	69.3	107.505	0.00379867	331.702	0	626.059	0	366.682	0	811.096	0	1323.44	0	1060.99	0	1657.94	0	3017.37	0	1581.06	0	1809.26	0	3234.65	0
NC_012032.1	Chloroflexia	Chloroflexus aurantiacus Y-400-fl, complete sequence	5268950	56.68	57.5364	0.022792	322.875	0.002849	1029.68	0	66.7684	0.019943	198.834	0.0123457	447.517	0.0104463	64.4768	0.019943	132.647	0.0189934	269.036	0.0588794	50.3647	0.0275404	119.352	0.0237417	223.058	0.0835708
NZ_CP041247.1	Gammaproteobacteria	Raoultella electrica strain DSM 102253 chromosome, complete genome	5266426	55.61	69.907	0.00854701	384.003	0	852.31	0.000949668	49.8716	0.0180437	262.906	0.002849	544.427	0.00664767	40.4408	0.0275404	157.26	0.00854701	360.248	0.0208927	25.0593	0.0626781	89.1767	0.0265907	213.031	0.0769231
NZ_CP023147.1	Actinobacteria	Mycobacterium marseillense strain FLAC0026 chromosome, complete genome	5266037	67.85	50.7544	0.0161443	224.784	0.00189934	342.174	0.0104463	205.189	0.000949668	599.337	0	733.374	0	1122	0	1290	0	1824.66	0	1535.39	0	1286.81	0	2987.18	0
NC_014393.1	Clostridia	Clostridium cellulovorans 743B, complete sequence	5262222	31.21	8121.14	0	15371.6	0	34420.6	0	29256.3	0	5224.68	0	13356.9	0	28907.9	0	7719.18	0	9238.75	0	9840.26	0	3006.62	0	5127.08	0
NZ_CP038662.1	Gammaproteobacteria	Serratia nematodiphila strain DH-S01 chromosome, complete genome	5256558	59.53	21.2856	0.0770695	143.936	0.0104662	310.745	0.0256898	23.5516	0.0637488	114.588	0.0133206	245.13	0.0513796	22.8589	0.0656518	106.019	0.018078	230.413	0.0589914	21.816	0.076118	86.9017	0.0304472	202.892	0.0875357
NZ_CP027793.1	Actinobacteria	Rhodococcus hoagii strain DSSKP-R-001 chromosome, complete genome	5251559	68.72	174.726	0.00285714	445.944	0	750.363	0	628.363	0	1172.82	0	1622.1	0	1965.56	0	2614.57	0	3940.87	0	2257.84	0	2588.11	0	4426.63	0
NZ_CP021434.1	Bacilli	Tumebacillus avium strain AR23208 chromosome, complete genome	5249768	56.01	10.9581	0.267874	224.906	0.00476644	490.136	0.00571973	30.5065	0.0390848	179.617	0.00667302	294.211	0.0390848	34.3777	0.0324118	110.229	0.0171592	225.725	0.0772164	31.1487	0.0390848	90.3857	0.0285987	243.436	0.0629171
NC_012796.1	Deltaproteobacteria	Desulfovibrio magneticus RS-1, complete sequence	5248049	62.77	43.8848	0.0209724	86.7822	0.0314585	171.083	0.15062	32.9673	0.0352717	86.6316	0.0314585	154.279	0.184938	45.1063	0.0200191	112.244	0.0162059	195.297	0.122021	22.5521	0.079123	79.0261	0.0400381	178.26	0.140133
NZ_CP022752.1	Actinobacteria	Actinopolyspora erythraea strain YIM 90600 chromosome, complete genome	5243930	68.78	100.868	0.00858779	302.914	0.000954198	510.586	0.0114504	252.948	0	705.64	0	885.333	0	516.295	0	1280.64	0	1573.12	0	652.138	0	1025.32	0	1624.63	0
NZ_CP011807.3	Betaproteobacteria	Pandoraea faecigallinarum strain DSM 23572 chromosome, complete genome	5241671	63.7	17.2799	0.0982824	54.0245	0.0753817	170.214	0.126908	46.8148	0.0114504	98.2293	0.0229008	205.914	0.0782443	141.095	0.0028626	311.912	0.0019084	476.466	0.00381679	266.539	0.0019084	427.217	0.0019084	883.693	0.000954198
NZ_AP018164.1	Actinobacteria	Mycobacterium shigaense strain JCM 32072 chromosome, complete genome	5232660	67.26	43.7572	0.0200765	165.776	0.00286807	285.134	0.0219885	218.255	0	508.31	0	638.513	0.000956023	1832.07	0	1603.66	0	2482.8	0	2061.89	0	1554.07	0	3105.94	0
NZ_CP007139.1	Fimbriimonadia	Fimbriimonas ginsengisoli Gsoil 348 chromosome, complete genome	5231762	60.83	107.757	0.00669216	221.15	0.00286807	523.231	0.00382409	102.027	0.00764818	156.794	0.00669216	294.762	0.0181644	235.224	0.000956023	342.483	0.00191205	582.123	0.00286807	525.516	0	613.671	0	1068.16	0
NC_018014.1	Acidobacteriia	Terriglobus roseus DSM 18391, complete sequence	5227858	60.28	36.9288	0.0191388	145.683	0.00382775	395.917	0.00191388	54.6235	0.00956938	110.783	0.0076555	231.404	0.0516746	189.524	0	286.703	0	416.116	0.00191388	351.362	0	381.332	0	639.698	0
NC_007530.2	Bacilli	Bacillus anthracis str. 'Ames Ancestor', complete sequence	5227419	35.38	4350.5	0	11000.2	0	23751.1	0	12545	0	2989.33	0	9067.28	0	11645.9	0	4794.15	0	6479.35	0	3985.97	0	2397.64	0	3861.38	0
NZ_CP063356.1	Bacilli	Anaerobacillus isosaccharinicus strain NB2006 chromosome, complete genome	5227144	36.13	5756.74	0	13767.8	0	23843.5	0	16983.5	0	2562.4	0	12460.2	0	14960	0	5466.76	0	9552.31	0	4931.81	0	2395.51	0	5182.18	0
NC_010334.1	Gammaproteobacteria	Shewanella halifaxensis HAW-EB4, complete sequence	5226917	44.59	1928.15	0	6410.72	0	8716.59	0	3051.88	0	2741.58	0	4002.49	0	1955.13	0	1842.2	0	2443.24	0	475.148	0.000956938	644.004	0	1140.77	0
NZ_CP023478.1	Gammaproteobacteria	Klebsiella quasipneumoniae strain KPC142 chromosome, complete genome	5217996	57.85	47.5487	0.0191755	241.995	0.00383509	634.913	0.00671141	49.4397	0.0172579	198.157	0.00671141	497.302	0.0143816	45.114	0.0201342	178.227	0.012464	415.89	0.0172579	29.1208	0.0460211	119.024	0.0172579	285.261	0.0345158
NZ_CP043575.1	Betaproteobacteria	Comamonas koreensis strain T50-37 chromosome, complete genome	5217190	63.41	44.3528	0.0268456	104.056	0.0249281	209.033	0.0862895	62.1449	0.0115053	112.024	0.0182167	209.968	0.0853308	125.803	0.00383509	251.854	0.000958773	446.676	0.00958773	48.5198	0.0230105	161.707	0.00671141	396.201	0.0134228
NZ_CP023525.1	Gammaproteobacteria	Cedecea neteri strain FDAARGOS_392 chromosome, complete genome	5214802	54.51	83.2816	0.00671785	389.528	0.000959693	913.568	0	53.4566	0.0115163	241.809	0.00383877	542.546	0.00767754	34.42	0.0383877	136.702	0.0134357	303.541	0.0383877	15.3889	0.130518	76.9639	0.0422265	164.316	0.132438
NZ_CP036299.1	Planctomycetia	Planctopirus ephydatiae strain spb1 chromosome, complete genome	5214061	53.79	173.109	0.00287908	1050.26	0	3369.21	0	287.734	0.000959693	612.431	0	1293.23	0	131.778	0.00287908	174.084	0.00575816	368.799	0.0134357	66.9118	0.00959693	100.369	0.0163148	212.762	0.0633397
NZ_CP042430.1	Rubrobacteria	Baekduia soli strain BR7-21 chromosome, complete genome	5212251	73.98	426.524	0.000959693	1163.24	0	1754.74	0	1686.56	0	3059.23	0	3330.91	0	4816.65	0	6226.36	0	7146.07	0	3838.38	0	4367.71	0	7283.61	0
NZ_LT906479.1	Gammaproteobacteria	Serratia ficaria strain NCTC12148 chromosome 1, complete sequence	5209973	60.06	21.8784	0.0701249	112.546	0.0211335	276.67	0.0355427	23.9077	0.0576369	103.126	0.024976	247.637	0.0451489	24.7609	0.0518732	111.063	0.0211335	266.033	0.0365034	18.5864	0.0902978	78.7058	0.0355427	217.458	0.0662824
NC_013441.1	Actinobacteria	Gordonia bronchialis DSM 43247, complete sequence	5208602	67.07	138.628	0.00192123	339.513	0.000960615	556.191	0.000960615	528.004	0	973.041	0	1314.18	0	1735.27	0	2326.53	0	3093.71	0	2540.21	0	2655.06	0	3910.07	0
NZ_CP041305.1	Bacilli	Bacillus ciccensis strain 5L6 chromosome, complete genome	5207802	37.42	1744.19	0	5598.63	0	13637.6	0	4194.21	0	1070.64	0	6312.05	0	3857.44	0	1770.57	0	3710.01	0	993.77	0	843.33	0	2019.32	0
NZ_CP034562.1	Cytophagia	Flammeovirga pectinis strain L12M1 chromosome 1, complete sequence	5207776	32.26	11551.5	0	18957.3	0	25802.2	0	22276.5	0	8806.1	0	13588.9	0	19050.1	0	8512.86	0	12982.1	0	6944.37	0	3555.78	0	7631.98	0
NZ_CP040336.1	Bacilli	Bacillus luti strain FJ chromosome, complete genome	5202942	35.74	3212.59	0	7897.83	0	20419.8	0	7934.78	0	2525.11	0	7804.65	0	7055.3	0	3517.05	0	4900.2	0	2441.65	0	1684.8	0	3099.51	0
NC_017770.1	Sphingobacteriia	Solitalea canadensis DSM 3403, complete sequence	5202069	37.31	2231.99	0	8055.49	0	22180.3	0	6106.26	0	3421.3	0	9620.2	0	5486.58	0	3169.27	0	7112.93	0	1776.94	0	1184.79	0	3542.2	0
NC_020908.1	Alphaproteobacteria	Octadecabacter arcticus 238, complete sequence	5200279	55.26	52.0626	0.0163462	601.806	0	1524.52	0	49.0766	0.0192308	235.834	0.00192308	466.48	0.00288462	33.2174	0.0346154	114.937	0.0125	224.999	0.0701923	18.6601	0.0923077	69.9125	0.0403846	181.437	0.125962
NZ_CP013652.1	Bacilli	Paenibacillus naphthalenovorans strain 32O-Y chromosome, complete genome	5200139	49.69	71.6679	0.00865385	565.492	0	1080.61	0	63.7891	0.0144231	300.389	0	568.633	0.00576923	60.3987	0.0173077	162.3	0.00865385	273.015	0.0548077	46.1794	0.0278846	105.77	0.0326923	199.557	0.0894231
NZ_LR134326.1	Betaproteobacteria	Bordetella bronchiseptica strain NCTC10543 chromosome 1, complete sequence	5199761	68.25	15.6314	0.134745	65.6219	0.0577478	249.976	0.0519731	45.007	0.0163619	186.603	0.00577478	440.234	0.00577478	351.553	0.000962464	766.849	0	1071.66	0	510.199	0	671.959	0	1612.13	0
NC_018645.1	Deltaproteobacteria	Desulfobacula toluolica Tol2, complete sequence	5197905	41.45	441.218	0.000962464	2760.08	0	5967.49	0	212.435	0.00192493	1973.84	0	2697.01	0	180.074	0.00192493	1040.65	0	1214.44	0	94.0624	0.00673725	416.391	0.000962464	625.246	0.00288739
NZ_CP061038.1	Alphaproteobacteria	Sphingomonas alpina strain DSM 22537 chromosome, complete genome	5197460	63.97	35.5599	0.0317613	81.481	0.026949	177.024	0.130895	57.8723	0.0134745	146.887	0.0105871	268.571	0.0317613	149.888	0.000962464	419.568	0.000962464	799.971	0	481.642	0	632.718	0	1438.4	0
NZ_CP015839.1	Gammaproteobacteria	Marinobacterium aestuarii strain ST58-10 chromosome, complete genome	5191608	58.79	70.1139	0.00867052	180.748	0.00578035	378.602	0.017341	73.4311	0.00770713	126.135	0.0105973	217.841	0.0674374	90.9011	0.00578035	156.227	0.00867052	246.778	0.0462428	35.3161	0.0337187	95.9488	0.0250482	203.667	0.0770713
NZ_CP010836.1	Alphaproteobacteria	Sphingomonas hengshuiensis strain WHSC-8 isolate soil of Hengshui Lake chromosome, complete genome	5191536	66.7	21.5436	0.0751445	82.3691	0.0346821	285.32	0.0327553	45.4943	0.0231214	153.977	0.0105973	445.36	0.00867052	200.435	0.00192678	408.366	0	873.263	0	348.257	0	638.864	0	1271.22	0
NZ_LR134475.1	Gammaproteobacteria	Klebsiella aerogenes strain NCTC9735 chromosome 1, complete sequence	5190487	55	107.18	0.00481696	413.303	0	979.973	0	67.4405	0.0125241	292.054	0.00385356	649.515	0.00770713	47.7178	0.0202312	176.252	0.00867052	407.539	0.0192678	32.1819	0.044316	93.6578	0.0240848	235.519	0.0472062
NZ_LN877293.1	Bacteroidia	Bacteroides fragilis strain BE1 chromosome scaffold1, complete sequence	5188967	43.09	188.33	0.00096432	1663.31	0	3162.22	0	634.388	0	884.113	0	1884.94	0	527.26	0	686.822	0	1106.46	0	216.41	0.00096432	294.467	0	550.176	0.00192864
NZ_CP036259.1	Negativicutes	Sporomusa termitida strain DSM 4440 chromosome, complete genome	5184890	49.11	159.146	0.003861	793.043	0	2202.84	0	123.913	0.003861	455.177	0.000965251	1069.65	0	90.6451	0.00482625	204.688	0.00772201	451.405	0.0125483	35.625	0.0328185	98.4137	0.0241313	216.732	0.0656371
NC_009380.1	Actinobacteria	Salinispora tropica CNB-440, complete sequence	5183331	69.46	132.828	0.0019305	345.857	0.000965251	681.251	0.000965251	523.543	0	890.274	0	1230.01	0	2176.12	0	2210.33	0	3297	0	1755.19	0	1768.12	0	3241.13	0
NZ_CP053989.1	Bacilli	Bacillus circulans strain FDAARGOS_783 chromosome, complete genome	5179558	35.74	3032.53	0	7005.17	0	25053.5	0	4488.56	0	3232.15	0	11554.5	0	3232.23	0	3236.13	0	5730.76	0	1323.68	0	1747.48	0	3957.62	0
NZ_CP009360.4	Actinobacteria	Mycobacterium avium subsp. hominissuis strain OCU464 chromosome, complete genome	5178488	69.04	70.1751	0.0057971	260.079	0.000966184	475.753	0.000966184	266.844	0	636.031	0	870.477	0	1142.82	0	1231.86	0	2321.53	0	1475	0	1360.32	0	3077.98	0
NZ_CP016878.1	Gammaproteobacteria	Xanthomonas hortorum strain B07-007 chromosome, complete genome	5175249	63.68	17.5191	0.112077	54.6444	0.0801932	151.934	0.209662	53.6732	0.0135266	104.431	0.0231884	231.591	0.0560386	127.684	0.00289855	245.406	0.000966184	595.54	0.00193237	93.8554	0.00386473	258.393	0.000966184	775.522	0
NZ_CP009429.1	Alphaproteobacteria	Sphingopyxis macrogoltabida strain 203 chromosome, complete genome	5174928	65.15	28.5239	0.0444874	72.0321	0.040619	184.28	0.121857	47.9641	0.0212766	127.372	0.0106383	264.761	0.0396518	160.261	0.00193424	337.466	0	575.138	0.00193424	315.713	0	495.995	0	1101.5	0
NC_009901.1	Gammaproteobacteria	Shewanella pealeana ATCC 700345, complete sequence	5174581	44.66	3118.63	0	11067.7	0	10993.6	0	6113.93	0	3714.05	0	5702.92	0	3743.06	0	2763.32	0	3494.02	0	898.949	0	858.764	0	1573.29	0
NZ_CP014476.1	Gammaproteobacteria	Methylomonas denitrificans strain FJG1 chromosome, complete genome	5172098	51.66	150.88	0.00193424	574.663	0	1455.93	0	60.2635	0.0145068	247.383	0.00580271	633.149	0.00193424	22.972	0.0628627	100.857	0.0203095	215.546	0.073501	18.1877	0.089942	63.921	0.0522244	150.036	0.194391
NC_013061.1	Sphingobacteriia	Pedobacter heparinus DSM 2366, complete sequence	5167383	42.05	1761.46	0	4649.68	0	7849.16	0	2149.51	0	2986.23	0	4212.2	0	1396.45	0	1919.83	0	2498.34	0	365.417	0	665.663	0	1302.83	0
NZ_CP060714.1	Betaproteobacteria	Diaphorobacter ruginosibacter strain DSM 27467 chromosome, complete genome	5167372	64.08	25.5451	0.054211	45.3919	0.112294	119.734	0.468538	55.3857	0.0135528	111.144	0.0145208	184.965	0.0977735	128.425	0.00387222	328.091	0.000968054	513.757	0.00580833	71.6019	0.00774443	241.9	0.00290416	590.294	0.00484027
NZ_CP012643.1	Cytophagia	Rufibacter tibetensis strain 1351 chromosome, complete genome	5165513	47.32	625.998	0	1658.34	0	2843.52	0	683.985	0	939.219	0	1691.48	0	359.643	0.000968054	532.068	0	914.63	0	82.5476	0.00774443	161.174	0.00774443	347.482	0.0290416
NC_009614.1	Bacteroidia	Bacteroides vulgatus ATCC 8482, complete sequence	5163189	42.2	167.754	0.000968992	1519.97	0	2837.67	0	618.376	0	789.026	0	1805.17	0	550.951	0	690.066	0	1141.64	0	219.9	0.000968992	318.105	0	577.829	0
NZ_CP018171.1	Alphaproteobacteria	Mesorhizobium oceanicum strain B7 chromosome, complete genome	5158483	65.19	35.0025	0.0339476	65.2026	0.0514064	153.068	0.209505	80.4508	0.00969932	184.955	0.00387973	280.884	0.0368574	280.586	0.000969932	489.011	0	732.903	0	634.86	0	665.901	0	1279.01	0
NZ_CP048044.1	Gammaproteobacteria	Xanthomonas citri strain UnB-Xtec2D chromosome, complete genome	5153268	64.6	15.8497	0.116505	54.7884	0.0825243	152.576	0.184466	54.7701	0.015534	108.879	0.0194175	280.502	0.0436893	155.528	0.00291262	269.708	0.00194175	720.998	0.000970874	94.3773	0.00776699	217.097	0.00291262	789.038	0
NZ_CP012676.1	Gammaproteobacteria	Pseudomonas versuta strain L10.10 chromosome, complete genome	5149788	58.23	53.1378	0.0126336	187.991	0.00388727	474.129	0.00485909	40.8312	0.0252672	105.256	0.0165209	200.134	0.0845481	58.8909	0.0116618	111.105	0.0126336	221.809	0.0612245	26.4375	0.058309	77.7083	0.0330418	197.154	0.090379
NZ_CP011104.1	Gammaproteobacteria	Photorhabdus thracensis strain DSM 15199 chromosome, complete genome	5147098	44.11	233.08	0	1074.27	0	2175.7	0	151.561	0	928.753	0	1145.14	0	111.103	0.00194363	543.851	0	579.501	0	35.9799	0.0301263	219.51	0.00194363	276.104	0.0408163
NC_017079.1	Caldilineae	Caldilinea aerophila DSM 14535 = NBRC 104270, complete sequence	5144873	58.77	35.5364	0.0340467	189.993	0.0077821	555.748	0.00486381	45.6821	0.0243191	134.526	0.0155642	288.983	0.0301556	65.3398	0.0145914	150.344	0.0107004	282.747	0.0340467	30.8672	0.0428016	111.735	0.0243191	267.187	0.040856
NC_009483.1	Deltaproteobacteria	Geobacter uraniireducens Rf4, complete sequence	5136364	54.24	52.1253	0.0107108	289.864	0.00097371	536.105	0.00097371	64.1215	0.00778968	204.639	0.00389484	318.703	0.0155794	57.6225	0.00876339	118.334	0.0126582	206.602	0.0963973	23.9063	0.0749757	55.3234	0.0954236	132.891	0.340798
NZ_CP007451.1	Bacteroidia	Draconibacterium orientale strain Draconibacterium orientale type strain FH5T chromosome, complete genome	5132075	41.31	1317.08	0	6336.58	0	12745.1	0	1598.56	0	2490.18	0	6073.91	0	1034.08	0	1742.64	0	2978.19	0	505.906	0	722.41	0	1749.18	0
NC_014041.1	Flavobacteriia	Zunongwangia profunda SM-A87, complete sequence	5128187	36.22	2708.6	0	7461.64	0	21144.4	0	3324.25	0	3678.66	0	11991.9	0	2372.82	0	2723.21	0	6254.29	0	1068.31	0	1241.1	0	3700.93	0
NZ_CP049257.1	Actinobacteria	Nocardioides anomalus strain HKS04 chromosome, complete genome	5120341	73.3	413.764	0	1392.53	0	2117.28	0	1237.57	0	3039.88	0	3521.43	0	3161.74	0	5565.86	0	7213.74	0	2644.69	0	4006.47	0	8060.53	0
NZ_CP013124.1	Gammaproteobacteria	Pseudomonas mendocina S5.2 chromosome, complete genome	5120146	62.71	30.799	0.0439453	58.7641	0.0605469	139.568	0.258789	72.0012	0.00976562	105.779	0.0195312	217.583	0.0722656	175.298	0.000976562	291.4	0.00195312	575.277	0.00390625	100.313	0.00585938	217.679	0.00585938	543.73	0.00683594
NZ_CP016948.1	Gammaproteobacteria	Serratia surfactantfaciens strain YD25 chromosome, complete genome	5117644	59.61	21.7421	0.0694037	154.819	0.0107527	296.05	0.030303	25.3562	0.054741	116.79	0.0146628	241.977	0.0478983	24.6572	0.058651	114.394	0.0156403	243.163	0.0459433	25.6612	0.0537634	106.189	0.0185728	235.79	0.0527859
NZ_CP046908.1	Alphaproteobacteria	Stappia indica strain PHM037 chromosome, complete genome	5116759	67.3	24.1469	0.0508309	105.052	0.0166178	262.577	0.0400782	77.3325	0.00782014	273.284	0.000977517	447.065	0.00488759	757.186	0	890.727	0	1534.52	0	1085.7	0	1096.72	0	2107.66	0
NZ_AP022606.1	Actinobacteria	Mycobacterium branderi strain JCM 12687 chromosome	5115366	66.77	43.3205	0.0205279	161.741	0.00488759	292.338	0.0205279	211.847	0	548.399	0	693.694	0	1576.33	0	1569.17	0	2562.52	0	1904.37	0	1698.77	0	3177.64	0
NZ_CP043318.1	Gammaproteobacteria	Enterobacter chengduensis strain WCHECl-C4 = WCHECh050004 chromosome, complete genome	5111427	55.82	34.0071	0.035225	292.538	0.000978474	658.034	0.00293542	35.9078	0.0313112	220.853	0.00391389	466.789	0.00782779	34.0577	0.0342466	158.071	0.00978474	334.695	0.0244618	23.4602	0.0665362	86.6169	0.0313112	204.931	0.0870841
NZ_CP018725.1	Gammaproteobacteria	Xanthomonas vesicatoria ATCC 35937 strain LMG911 chromosome, complete genome	5110163	64.26	17.906	0.0998043	57.102	0.0753425	156.738	0.180039	58.9581	0.00978474	108.164	0.018591	221.088	0.0753425	200.696	0.00195695	338.645	0	596.236	0	236.147	0.000978474	331.974	0	798.583	0
NZ_LT556085.1	Gammaproteobacteria	Citrobacter amalonaticus strain 92 chromosome CITRO92, complete sequence	5109913	53.19	68.7137	0.0107738	801.059	0	1500.54	0	67.8883	0.0107738	464.686	0	767.962	0	46.8573	0.0225269	221.361	0.0029383	419.547	0.0166503	25.6449	0.0597453	106.498	0.0205681	211.976	0.0783546
NZ_CP016907.1	Flavobacteriia	Flavobacterium anhuiense strain GSE09 chromosome, complete genome	5109718	34.32	2155.91	0	7731.98	0	24421.9	0	2499.78	0	3970.65	0	11618.6	0	1976.57	0	2148.55	0	5058.11	0	590.932	0	997.84	0	2514.22	0
NC_022571.1	Clostridia	Clostridium saccharobutylicum DSM 13864, complete sequence	5107814	28.66	6714.64	0	18341.5	0	35587.6	0	19705.3	0	7180.96	0	15169.7	0	20503.8	0	7723.28	0	9179.97	0	7146.83	0	3399.2	0	4220.64	0
NZ_CP059694.1	Actinobacteria	Gordonia rubripertincta strain SD5 chromosome, complete genome	5104173	67.59	155.174	0.00392157	401.562	0	660.622	0.000980392	506.4	0	1028.14	0	1371.91	0	1403.66	0	2023.85	0	3097.99	0	2424.32	0	2331.38	0	3662.86	0
NC_014306.1	Gammaproteobacteria	Erwinia billingiae Eb661, complete sequence	5100167	55.2	82.0935	0.00686275	492.274	0	976.53	0	58.8946	0.0127451	314.698	0.00196078	601.044	0.00196078	46.2923	0.0186275	178.527	0.00588235	363.799	0.0166667	16.9984	0.111765	84.5814	0.0245098	198.294	0.0901961
NZ_CP045300.1	Gammaproteobacteria	Kosakonia arachidis strain KACC 18508 chromosome, complete genome	5096793	52.63	169.948	0.00294406	631.593	0	2054.82	0	97.1641	0.00490677	525.032	0	946.044	0	55.907	0.00785083	243.364	0.00392542	437.652	0.00785083	25.5088	0.0549558	99.5838	0.0157017	204.449	0.0834151
NC_014963.1	Acidobacteriia	Terriglobus saanensis SP1PR4, complete sequence	5095226	57.34	64.5957	0.00294406	414.393	0	919.226	0	97.1723	0.00196271	243.938	0	358.625	0	84.9321	0.00294406	146.476	0.00196271	249.005	0.0196271	113.184	0	163.977	0	276.344	0.0107949
NZ_AP022581.1	Actinobacteria	Mycobacterium lacus strain JCM 15657 chromosome, complete genome	5092988	66.95	48.9242	0.0196464	181.124	0.00785855	269.612	0.0412574	176.303	0.00491159	566.902	0.000982318	604.808	0.00491159	643.596	0.000982318	1354.63	0	1596.22	0	1228.6	0	1527.79	0	1983.96	0
NZ_CP040896.1	Cytophagia	Hymenobacter jejuensis strain 17J68-5 chromosome, complete genome	5086993	55.89	158.094	0.00294985	417.371	0.000983284	871.758	0	62.8096	0.00983284	139.493	0.0108161	438.436	0.00884956	17.1872	0.107178	62.5724	0.0570305	211.747	0.0648968	17.3438	0.103245	61.9479	0.0599803	173.041	0.133727
NZ_CP042433.1	Chitinophagia	Flavisolibacter ginsenosidimutans strain Gsoil 636 chromosome, complete genome	5079621	46.4	2481.86	0	5246.12	0	9241.12	0	1931.62	0	1788.07	0	3771.25	0	642.024	0	707.431	0	1467.42	0	253.313	0	295.699	0.000985222	781.913	0
NZ_CP014955.1	Actinobacteria	Mycobacteroides abscessus strain FLAC013 chromosome, complete genome	5074222	64.13	57.6468	0.0128205	112.316	0.0128205	188.299	0.100592	141.187	0.000986193	340.161	0	463.645	0.00197239	753.895	0	1139.63	0	1643.38	0	1229.68	0	1240.05	0	2331.97	0
NC_012962.1	Gammaproteobacteria	Photorhabdus asymbiotica, complete sequence	5064808	42.15	338.443	0	1156.19	0	3666.51	0	290.202	0	991.228	0	1929.93	0	210.479	0	695.101	0	985.336	0	59.8673	0.00988142	284.396	0	428.175	0.00197628
NC_007912.1	Gammaproteobacteria	Saccharophagus degradans 2-40, complete sequence	5057531	45.83	1023.99	0	4108.83	0	7029.57	0	1012.33	0	1901.19	0	3319.59	0	529.105	0	802.614	0	1367.93	0	162.446	0	279.381	0	608.275	0
NZ_CP009460.1	Gammaproteobacteria	Dickeya fangzhongdai strain ND14b chromosome, complete genome	5052868	56.86	40.9218	0.0287129	257.453	0.0029703	640.08	0.0029703	30.9311	0.0435644	194.207	0.0049505	402.711	0.0118812	28.1688	0.0544554	138.605	0.00990099	287.672	0.0336634	26.0325	0.0584158	87.5683	0.0287129	180.966	0.128713
NZ_AP022615.1	Actinobacteria	Mycobacterium heidelbergense strain JCM 14842 chromosome	5050576	67.94	47.411	0.0168317	158.251	0.0049505	330.514	0.00891089	145.91	0.000990099	411.971	0	592.746	0	664.296	0	812.175	0	1440.98	0	1021.99	0	763.038	0	1773.84	0
NZ_CP030032.1	Deltaproteobacteria	Bradymonas sediminis strain FA350 chromosome, complete genome	5045683	61.14	30.6433	0.0455897	170.851	0.0049554	365.269	0.012884	42.3717	0.0267592	136.685	0.012884	304.833	0.0267592	56.3788	0.0148662	235.932	0.00198216	440.734	0.00594648	157.999	0.00198216	266.022	0.00099108	575.732	0.00099108
NZ_CP015750.1	Gammaproteobacteria	Pectobacterium wasabiae CFBP 3304 chromosome, complete genome	5043228	50.55	88.0347	0.00892857	651.907	0	1514.12	0	108.499	0.00793651	488.458	0.000992063	787.44	0.000992063	77.0105	0.00992063	263.551	0.00396825	373.669	0.0228175	36.0043	0.0297619	106.894	0.0188492	186.757	0.108135
NZ_CP017707.1	Betaproteobacteria	Chromobacterium vaccinii strain 44217 chromosome, complete genome	5041230	64.27	10.3038	0.259921	55.0493	0.0793651	122.532	0.424603	18.3908	0.0952381	65.2534	0.0535714	141.447	0.259921	42.8255	0.0208333	139.953	0.00992064	279.872	0.0376984	15.4916	0.132937	89.8935	0.0267857	390.949	0.014881
NC_019748.1	Cyanophyceae	Stanieria cyanosphaera PCC 7437, complete sequence	5041209	35.95	3189.04	0	27226.7	0	27644.6	0	16983.7	0	4359.2	0	9322.59	0	19164.4	0	11272.3	0	9357.72	0	5622.23	0	4195.4	0	5175.75	0
NZ_CP024035.1	Bacilli	Bacillus aryabhattai strain K13 chromosome, complete genome	5035815	38.33	2898.18	0	17040.6	0	22055.3	0	9671.03	0	3665.84	0	8494.64	0	9163.03	0	3402.98	0	6186.67	0	2736.65	0	1459.58	0	3653.86	0
NZ_CP022208.1	Actinobacteria	Rhodococcus biphenylivorans strain TG9 chromosome, complete genome	5034221	68.05	142.156	0.000994036	350.913	0	693.786	0	536.154	0	885.95	0	1430.56	0	1983.48	0	2098.03	0	3262.91	0	2004.88	0	1886.59	0	3378.12	0
NZ_CP015749.1	Gammaproteobacteria	Pectobacterium parmentieri strain RNS 08-42-1A chromosome, complete genome	5030841	50.4	103.947	0.00596421	820.372	0	1714.55	0	114.616	0.00497018	494.473	0.000994036	865.794	0	83.8622	0.00695825	235.952	0.00397614	396.765	0.0149105	37.4067	0.0298211	99.4387	0.0178926	191.693	0.101392
NZ_CP054021.1	Alphaproteobacteria	Rhizobium indicum strain JKLM 12A2 chromosome, complete genome	5030384	60.99	33.733	0.0298211	117.918	0.0129225	290.007	0.027833	50.0768	0.0159046	77.9174	0.0337972	157.907	0.173956	101.264	0.00397614	166.577	0.00894632	296.351	0.026839	242.352	0	296.285	0.000994036	625.124	0.000994036
NZ_CP007220.1	Actinobacteria	Mycobacteroides chelonae CCUG 47445 chromosome, complete genome	5029817	63.92	56.5692	0.0109453	112.126	0.0079602	217.584	0.0597015	131.574	0.0039801	299.718	0.00298507	432.978	0.00597015	587.547	0	810.377	0	1204.76	0	1085.68	0	901.577	0	1797.66	0
NC_011891.1	Deltaproteobacteria	Anaeromyxobacter dehalogenans 2CP-1, complete sequence	5029329	74.72	184.132	0.000995025	586.005	0	954.979	0	635.103	0	1255.6	0	1593.85	0	1938.57	0	2262.11	0	4022.49	0	1243.13	0	1710.22	0	4632.45	0
NZ_CP029145.1	Cytophagia	Hymenobacter nivis strain NBRC 111535 chromosome, complete genome	5027597	62.51	53.6462	0.0169154	112.931	0.0179104	347.731	0.0208955	38.1909	0.0288557	109.83	0.0208955	329.351	0.0248756	66.8213	0.0119403	128.737	0.0139303	395.974	0.0139303	51.7984	0.0179104	87.2167	0.0298507	306.888	0.0288557
NZ_CP023449.1	Alphaproteobacteria	Rhizorhabdus dicambivorans strain Ndbn-20 chromosome, complete genome	5026772	65.53	27.2863	0.0427861	72.814	0.0348259	182.465	0.124378	56.4067	0.0109453	139.242	0.00895522	256.36	0.0368159	181.385	0	378.906	0	543.465	0.000995025	370.734	0	501.632	0	786.324	0
NZ_AP022591.1	Actinobacteria	Mycolicibacterium celeriflavum strain JCM 18439 chromosome, complete genome	5024249	66.88	65.9198	0.0129482	231.857	0.00199203	357.764	0.0139442	287.485	0	746.49	0	876.646	0	1339.47	0	1768.68	0	2234.47	0	1956.35	0	1898.87	0	3360.37	0
NC_018012.1	Gammaproteobacteria	Thiocystis violascens DSM 198, complete sequence	5017071	62.61	18.6423	0.0917248	87.0772	0.0329013	189.61	0.113659	34.0115	0.0358923	109.138	0.0199402	195.34	0.0987039	63.9884	0.0119641	187.165	0.00498504	305.041	0.0329013	120.53	0.00398804	208.853	0.00498504	396.39	0.0159521
NZ_CP011388.1	Bacilli	Paenibacillus swuensis strain DY6 chromosome, complete genome	5012599	48.93	135.149	0.00299401	800.547	0	1582.79	0	120.476	0.00399202	435.648	0.000998004	749.922	0.000998004	78.5418	0.00898204	196.969	0.00698603	348.136	0.0199601	56.5962	0.0149701	124.681	0.0159681	249.815	0.0489022
NZ_CP017482.1	Gammaproteobacteria	Pectobacterium polaris strain NIBIO1392 chromosome, complete genome	5008416	51.99	89.6253	0.00899101	537.884	0	1555.81	0	94.8219	0.00699301	377.704	0	741.112	0	67.7663	0.012987	201.466	0.00799201	326.234	0.027972	35.895	0.031968	90.8547	0.02997	172.733	0.13986
NZ_CP014168.1	Alphaproteobacteria	Sphingomonas panacis strain DCY99 chromosome, complete genome	5003808	65.66	26.0868	0.043	81.3281	0.026	194.971	0.091	60.7939	0.01	202.586	0.003	329.505	0.017	145.318	0.002	413.964	0	672.882	0	326.106	0	510.333	0	1095.56	0
NZ_CP035467.1	Gammaproteobacteria	Methylomicrobium buryatense strain 5GB1C chromosome, complete genome	4998879	48.72	236.761	0.001001	1077.47	0	2524.48	0	123.118	0.002002	450.356	0.001001	961.184	0	47.4685	0.019019	151.853	0.00700701	323.23	0.025025	45.8331	0.022022	88.4868	0.032032	236.51	0.0620621
NZ_CP034938.1	Gammaproteobacteria	Pectobacterium odoriferum strain JK2.1 chromosome, complete genome	4997932	51.57	106.212	0.00600601	652.505	0	1627.19	0	90.7939	0.00700701	443.175	0	856.002	0	68.1279	0.011011	231.219	0.004004	419.089	0.015015	33.3204	0.036036	102.179	0.023023	201.529	0.0880881
NZ_CP065640.1	Gammaproteobacteria	Serratia rubidaea strain FDAARGOS_926 chromosome, complete genome	4995010	59.25	34.6799	0.033033	192.188	0.003003	387.992	0.012012	34.5266	0.033033	142.769	0.00600601	313.964	0.026026	31.4129	0.039039	143.18	0.00600601	309.193	0.027027	23.5452	0.0660661	116.107	0.00800801	253.869	0.045045
NZ_AP018165.1	Actinobacteria	[Mycobacterium] stephanolepidis strain NJB0901 chromosome, complete genome	4994485	63.95	56.5948	0.00701403	111.375	0.00701403	235.095	0.0430862	191.352	0.00200401	362.045	0.001002	558.25	0.00200401	1306.22	0	1284.72	0	1744.62	0	2017.68	0	1571.36	0	2390.4	0
NZ_CP063354.1	Gammaproteobacteria	Serratia marcescens strain SCQ1 chromosome, complete genome	4994354	59.76	21.5906	0.0701403	162.349	0.00701403	310.186	0.0230461	22.5059	0.0671343	117.646	0.0140281	244.184	0.0460922	22.2231	0.0681363	126.805	0.012024	254.972	0.0390782	23.8754	0.0641283	110.207	0.0190381	236.777	0.0521042
NZ_CP009122.1	Alphaproteobacteria	Sphingopyxis fribergensis strain Kp5.2 chromosome, complete genome	4993584	63.85	27.3546	0.0531062	69.1585	0.0400802	195.295	0.0941884	43.6966	0.0280561	103.949	0.0180361	247.395	0.0430862	158.786	0	310.532	0	521.838	0.00200401	341.259	0	474.648	0	968.165	0
NZ_CP009125.1	Gammaproteobacteria	Pectobacterium atrosepticum strain 21A chromosome, complete genome	4991806	51.13	122.713	0.00400802	901.843	0	2023.87	0	119.983	0.00400802	555.864	0	989.554	0	80.7186	0.00601202	264.113	0.00400802	428.264	0.012024	35.3494	0.0280561	101.157	0.0160321	203.911	0.0751503
NC_008554.1	Deltaproteobacteria	Syntrophobacter fumaroxidans MPOB, complete sequence	4990251	59.95	78.2667	0.011022	200.199	0.00601202	375.057	0.0180361	73.4035	0.012024	126.853	0.0140281	206.329	0.0751503	92.9054	0.00801603	167.982	0.00701403	270.073	0.0420842	91.4375	0.00801603	212.899	0.00601202	376.682	0.0180361
NZ_CP046378.1	Gammaproteobacteria	Shewanella algae strain RQs-106 chromosome, complete genome	4990025	52.96	228.271	0.001002	955.291	0	1689.91	0	246.248	0.001002	557.847	0.001002	793.926	0.001002	128.441	0.00400802	240.458	0.00400802	348.949	0.0300601	34.3752	0.0390782	76.0114	0.0450902	164.879	0.146293
NC_019689.1	Cyanophyceae	Pleurocapsa sp. PCC 7327, complete sequence	4986817	45.19	430.31	0	1962.26	0	6501.76	0	645.226	0	758.424	0	2862.24	0	453.48	0	637.332	0	1379.52	0	158.32	0.00200602	297.325	0.00401204	777.005	0.00100301
NZ_CP014167.1	Bacilli	Paenibacillus yonginensis strain DCY84 chromosome, complete genome	4985901	51.01	126.336	0.00200602	680.873	0	1041.41	0	80.7641	0.00401204	355.614	0	613.534	0.00200602	53.0543	0.0190572	158.566	0.00902708	334.81	0.0320963	36.0611	0.0361083	91.1285	0.0341023	213.724	0.0792377
NZ_CP018099.1	Calditrichae	Caldithrix abyssi DSM 13497 strain LF13 chromosome, complete genome	4978541	45.1	468.943	0	1289.19	0	3424.37	0	219.047	0	902.283	0	1753.46	0	58.4622	0.0150754	473.814	0	834.762	0	80.5399	0.0100503	225.312	0.00301508	429.766	0.0160804
NZ_CP020472.1	Gammaproteobacteria	Shewanella japonica strain KCTC 22435 chromosome, complete genome	4975677	40.8	3991.6	0	18191.5	0	18615.8	0	8216.81	0	7862.27	0	10078.6	0	5981.99	0	4620.72	0	7588.07	0	1626.24	0	1606.86	0	3997.23	0
NZ_CP033744.1	Gammaproteobacteria	Citrobacter freundii strain FDAARGOS_549 chromosome, complete genome	4974986	51.74	204.314	0.00100604	1213.76	0	2473.2	0	121.895	0.00201207	657.353	0	1210.78	0	72.2861	0.00603622	293.826	0.00100604	552.939	0.00201207	28.8469	0.0492958	124.941	0.00905433	257.486	0.054326
NC_015554.1	Gammaproteobacteria	Alteromonas naphthalenivorans, complete sequence	4972148	43.51	1578.28	0	8875.16	0	12355.9	0	3148.11	0	3315.6	0	6223.65	0	2171.08	0	2266.74	0	3345.66	0	502.172	0	678.379	0	1512.71	0
NC_007626.1	Alphaproteobacteria	Magnetospirillum magneticum AMB-1, complete sequence	4967148	65.09	54.7892	0.0191339	80.5995	0.0513595	180.721	0.125881	67.4437	0.0161128	100.278	0.0302115	229.649	0.0795569	99.2939	0.00503525	193.218	0.0060423	417.745	0.0120846	65.7859	0.0161128	153.546	0.0100705	439.717	0.0100705
NZ_CP047984.1	Cytophagia	Pontibacter russatus strain BT326 chromosome, complete genome	4965849	54.58	174.277	0.00302115	584.821	0	874.872	0	126.876	0.0040282	337.05	0.0020141	571.636	0.0100705	86.3225	0.00704935	188.165	0.00805639	356.966	0.0271903	29.3859	0.0463243	81.7704	0.0392749	174.487	0.104733
NC_014012.1	Gammaproteobacteria	Shewanella violacea DSS12, complete sequence	4962103	44.72	1823.32	0	6553.92	0	9415.21	0	3002.53	0	2723.61	0	3772.31	0	1956.83	0	1473.58	0	2355.74	0	527.212	0.00100806	549.572	0.00100806	1205.88	0
NZ_CP016990.1	Gammaproteobacteria	Aeromonas hydrophila strain ZYAH75 chromosome, complete genome	4955171	61.34	45.1454	0.025227	100.301	0.0262361	186.438	0.09889	57.6643	0.0171544	92.5655	0.0312815	163.969	0.141271	84.6769	0.00908174	165.814	0.00908174	247.392	0.0504541	37.9725	0.0322906	134.148	0.0211907	217.474	0.0686176
NZ_LT906483.1	Actinobacteria	Mycolicibacterium thermoresistibile strain NCTC10409 chromosome 1, complete sequence	4950685	68.98	92.7606	0.00606061	320.933	0.0010101	641.728	0	392.007	0	827.461	0	1281.3	0	1683.86	0	2065.09	0	3583.42	0	1872.61	0	2102.42	0	4622.8	0
NZ_CP060783.1	Betaproteobacteria	Diaphorobacter aerolatus strain KACC 16536 chromosome, complete genome	4948189	62.12	16.7687	0.104146	40.6547	0.142568	115.822	0.481294	25.0251	0.0606673	56.322	0.0647118	114.159	0.51365	50.3942	0.0273003	146.76	0.0141557	261.781	0.0475228	36.4316	0.0384226	115.326	0.0222447	328.297	0.0293225
NZ_CP017476.1	Betaproteobacteria	Hydrogenophaga crassostreae strain LPB0072 chromosome, complete genome	4944132	61.3	29.8096	0.0435223	68.0826	0.0394737	207.424	0.0799595	30.6759	0.041498	63.7041	0.0495951	139.037	0.275304	93.778	0.0101215	181.813	0.00910931	299.971	0.0263158	81.137	0.0121457	163.175	0.00910931	441.121	0.00809717
NZ_CP058243.1	Gammaproteobacteria	Xanthomonas campestris pv. raphani strain MAFF106181 chromosome, complete genome	4942039	65.3	18.919	0.090081	57.6237	0.0809717	171.153	0.132591	57.9945	0.0131579	136.603	0.0121457	290.556	0.0394737	255.57	0	407.689	0	743.761	0.00101215	264.761	0	384.346	0	1067.48	0
NZ_CP060009.1	Gammaproteobacteria	Pseudomonas sediminis strain B10D7D chromosome, complete genome	4934017	62.42	29.1428	0.040568	62.8953	0.0496957	150.021	0.204868	61.9432	0.0131846	95.6579	0.0243408	193.613	0.0801217	172.527	0.0020284	313.876	0.0020284	517.652	0.00608519	99.3379	0.00507099	229.336	0.0030426	549.137	0.00608519
NZ_CP045302.1	Gammaproteobacteria	Azotobacter salinestris strain KACC 13899 chromosome, complete genome	4929889	65.89	28.5592	0.0406091	58.3052	0.0568528	163.27	0.181726	59.5003	0.013198	126.029	0.0071066	248.832	0.0345178	148.882	0.00101523	306.106	0.00101523	467.62	0.00406091	85.1033	0.00406091	207.692	0.00304569	443.544	0.00406091
NZ_CP019986.1	Gammaproteobacteria	Citrobacter werkmanii strain BF-6 chromosome, complete genome	4929789	52.04	179.97	0.00101523	1248.69	0	2207.61	0	94.4184	0.00304569	582.861	0	1149.26	0	58.81	0.0111675	246.861	0.00101523	537.116	0.00304569	27.7443	0.0426396	110.7	0.0162437	251.498	0.0477157
NC_009633.1	Clostridia	Alkaliphilus metalliredigens QYMF, complete sequence	4929566	36.82	2723.4	0	9331.93	0	15511.1	0	8501.94	0	2380.22	0	6693.93	0	8040.12	0	3180.06	0	4589.64	0	2327.47	0	1211.28	0	2669.01	0
NZ_CP046293.1	Gammaproteobacteria	Yersinia intermedia strain FDAARGOS_730 chromosome, complete genome	4928910	47.58	302.665	0	1099.04	0	2651.25	0	311.477	0	661.877	0	1447.14	0	235.978	0	395.727	0	678.199	0	59.0131	0.0162437	159.55	0.00913706	279.854	0.0406091
NC_018691.1	Gammaproteobacteria	Alcanivorax dieselolei B5, complete sequence	4928223	61.63	29.6333	0.0446701	72.2736	0.0416244	196.92	0.0994924	37.4437	0.0294416	82.1319	0.0294416	170.674	0.136041	83.1778	0.00507614	150.235	0.0071066	305.622	0.0263959	53.4702	0.0101523	120.989	0.013198	286.396	0.0294416
NC_018068.1	Clostridia	Desulfosporosinus acidiphilus SJ4, complete sequence	4926837	42.14	899.167	0	3659.9	0	6878	0	633.254	0	1503.5	0	3411.58	0	452.432	0	701.783	0	1551.01	0	143.189	0.00304569	316.533	0.00203046	792.897	0
NZ_CP044098.1	Gammaproteobacteria	Citrobacter portucalensis strain FDAARGOS_617 chromosome, complete genome	4926736	52.1	171.132	0.00203046	1025	0	2114.87	0	97.7144	0.00609137	592.387	0	1122.02	0	58.643	0.0121827	270.716	0.00203046	503.026	0.00609137	27.255	0.0416244	115.377	0.0121827	224.161	0.0639594
NZ_CP054012.1	Bacteroidia	Parabacteroides distasonis strain FDAARGOS_759 chromosome, complete genome	4926033	45.17	206.634	0	776.272	0	1478.12	0	340.12	0	595.295	0	1175.46	0	234.755	0	366.415	0	725.851	0	145.341	0.00203046	197.871	0.00406091	456.374	0.013198
NZ_CP032819.1	Bacteroidia	Butyricimonas faecalis strain H184 chromosome, complete genome	4925405	43.63	123.188	0	806.565	0	1405.9	0	278.422	0	522.256	0	850.036	0	214.154	0	367.746	0	606.168	0	130.917	0	173.641	0.00304569	310.911	0.022335
NC_014500.1	Gammaproteobacteria	Dickeya dadantii 3937, complete sequence	4922802	56.3	42.2484	0.0223577	251.952	0.0050813	598.367	0.00304878	32.6933	0.0416667	203.114	0.00813008	385.824	0.0142276	29.6363	0.0457317	132.264	0.0121951	277.033	0.0335366	23.6547	0.0670732	77.4458	0.0325203	169.6	0.145325
NZ_CP019066.1	Actinobacteria	Tsukamurella tyrosinosolvens strain MH1 chromosome, complete genome	4922396	71.12	161.463	0.00304878	376.417	0	624.188	0.00203252	527.873	0	821.313	0	1134.92	0	1379.88	0	1545.92	0	2774	0	1850.37	0	1430.82	0	3062.12	0
NZ_CP027114.1	Actinobacteria	Gordonia alkanivorans strain YC-RL2 chromosome, complete genome	4921996	67.48	166.662	0.00304878	333.449	0.00101626	606.164	0	539.22	0	931.034	0	1358.97	0	1426.93	0	2199.87	0	3130.84	0	2047.46	0	2395.51	0	3614.52	0
NZ_CP015137.1	Gammaproteobacteria	Dickeya solani IPO 2222 chromosome, complete genome	4919833	56.24	40.9014	0.0203459	298.836	0.00203459	685.356	0.00203459	34.0228	0.0295015	230.867	0.00508647	402.29	0.0132248	32.6386	0.0295015	144.091	0.00813835	271.798	0.0366226	23.4253	0.0559512	82.0688	0.0284842	176.736	0.130214
NC_018018.1	Cytophagia	Bernardetia litoralis DSM 6794, complete sequence	4919337	30.67	15171.4	0	51675.8	0	66098.6	0	55955.4	0	7526.96	0	22770.2	0	58024.2	0	16085	0	21433.8	0	19025.9	0	6276.16	0	13954.8	0
NZ_CP043476.1	Gammaproteobacteria	Xanthomonas hyacinthi strain CFBP 1156 chromosome, complete genome	4918645	68.08	11.7286	0.220753	47.0624	0.103764	156.621	0.183113	43.257	0.017294	111.93	0.0122075	262.277	0.0447609	132.172	0.00203459	260.756	0.00203459	519.848	0.00203459	116.731	0.00203459	234.557	0.00203459	688.701	0.00203459
NZ_CP042593.1	Bacilli	Bacillus dafuensis strain FJAT-25496 chromosome, complete genome	4916069	36.91	1616.94	0	4670.98	0	14936.5	0	4152.77	0	904.766	0	6700.36	0	3690.24	0	1642.5	0	3689.68	0	1137.6	0	777.77	0	1893.88	0
NZ_CP022684.1	Gammaproteobacteria	Ketobacter alkanivorans strain GI5 chromosome, complete genome	4914503	51.25	183.425	0.00101833	816.023	0	2440.23	0	318.097	0	470.015	0	1027.88	0	163.044	0.00203666	271.538	0.00305499	446.236	0.00610998	24.9186	0.0661914	73.5932	0.0397149	185.227	0.108961
NZ_CP041783.1	Gammaproteobacteria	Shewanella donghaensis strain LT17 chromosome, complete genome	4912773	40.23	4636.63	0	21453.9	0	22483.5	0	13909.6	0	5979.33	0	9957.82	0	10911.5	0	4140.07	0	8182.85	0	2891.89	0	1166.59	0	4059.34	0
NZ_CP034464.1	Betaproteobacteria	Undibacterium parvum strain DSM 23061 chromosome, complete genome	4910324	50.15	229.451	0.00203666	852.39	0	2518.08	0	223.805	0.00203666	420.407	0.00101833	924.347	0	127.087	0.00509165	219.664	0.00610998	377.361	0.0112016	34.4424	0.0295316	93.8184	0.0213849	199.219	0.0936864
NZ_CP063425.1	Gammaproteobacteria	Kosakonia pseudosacchari strain BDA62-3 chromosome, complete genome	4909996	54.01	165.804	0.00101937	631.593	0	1411.32	0	64.1353	0.0101937	391.325	0	780.879	0	30.6486	0.049949	187.312	0.00509684	381.357	0.0214067	21.755	0.0866463	93.4583	0.0254842	210.858	0.0764526
NC_010524.1	Betaproteobacteria	Leptothrix cholodnii SP-6, complete sequence	4909403	68.9	22.5256	0.0601427	100.54	0.0234455	316.923	0.030581	78.7564	0.00815494	334.427	0.00101937	426.084	0.0132518	237.993	0.00101937	950.88	0	1074.62	0	263.301	0.00101937	726.315	0.00101937	1298.32	0
NZ_CP031560.1	Gammaproteobacteria	Dickeya dianthicola strain ME23 chromosome, complete genome	4909058	55.72	44.9978	0.0203874	295.192	0.00101937	602.412	0.00101937	33.4174	0.0377166	211.325	0.0030581	372.226	0.0152905	29.2297	0.0438328	121.39	0.00917431	248.368	0.0448522	21.1625	0.0764526	69.5646	0.0468909	156.744	0.198777
NZ_CP007145.1	Cytophagia	Hymenobacter swuensis DY53 chromosome, complete genome	4904241	59.67	85.0267	0.00306122	182.528	0.00204082	429.959	0.00102041	49.3395	0.0102041	114.896	0.00918367	346.323	0.00918367	85.1677	0.00306122	140.059	0.00714286	367.838	0.00612245	52.1709	0.00918367	97.1356	0.0122449	305.631	0.0214286
NZ_CP007230.1	Gammaproteobacteria	Yersinia similis strain Y_sim_228 chromosome, complete genome	4903722	46.97	331.851	0	1495.11	0	3446.37	0	223.149	0.00102041	901.911	0	1640.94	0	166.569	0.00204082	486.701	0.00102041	694.206	0.00204082	45.9738	0.0153061	174.4	0.00714286	315.995	0.0326531
NZ_CP016337.1	Gammaproteobacteria	Kosakonia sacchari strain BO-1 chromosome, complete genome	4902106	53.74	166.154	0.00102041	631.593	0	1539.94	0	64.6136	0.0102041	393.908	0.00102041	782.116	0	32.5426	0.0357143	187.586	0.00816326	372.74	0.0193878	22.6636	0.0673469	91.5277	0.022449	191.926	0.0918367
NZ_CP018866.1	Bacilli	Bacillus cohnii strain DSM 6307 chromosome, complete genome	4899141	36.13	3918.04	0	9500.36	0	20835.9	0	11456.3	0	3551.69	0	10129.5	0	9725.55	0	5084.7	0	7014.34	0	3984.16	0	2423.27	0	4072.33	0
NC_016627.1	Clostridia	Hungateiclostridium clariflavum DSM 19732, complete sequence	4897678	35.72	1935.2	0	8894.87	0	13293.7	0	2882.24	0	3125.99	0	6835.12	0	3046.54	0	2248.45	0	3884.27	0	886.425	0	994.784	0	1828.01	0
NC_007951.1	Betaproteobacteria	Paraburkholderia xenovorans LB400 chromosome 1, complete sequence	4895836	62.76	11.0659	0.19714	42.4619	0.129724	151.552	0.219612	27.8298	0.0296221	61.4413	0.0469867	167.648	0.14811	55.9329	0.00919305	145.229	0.00919305	340.998	0.0081716	63.2954	0.0081716	131.06	0.0102145	453.196	0.00510725
NZ_CP062158.2	Gammaproteobacteria	Pseudomonas lundensis strain 2T.2.5.2 chromosome, complete genome	4895759	58.61	40.5116	0.0286006	151.681	0.00715015	345.964	0.0143003	28.1709	0.0500511	80.5301	0.0347293	156.718	0.173647	46.0673	0.0224719	99.5077	0.0214505	199.458	0.0796731	19.3399	0.0919305	68.5337	0.0449438	181.531	0.101124
NZ_CP045769.1	Gammaproteobacteria	Enterobacter cancerogenus strain MiY-F chromosome, complete genome	4893729	55.65	57.2306	0.0163599	478.831	0	947.573	0	42.5664	0.0316973	311.092	0.00102249	610.909	0	35.7414	0.0378323	176.062	0.00817996	367.78	0.0173824	20.9362	0.0777096	94.9817	0.0224949	205.816	0.0838446
NZ_CP051652.1	Gammaproteobacteria	Pectobacterium carotovorum strain WPP14 chromosome, complete genome	4892225	52.07	85.6762	0.00920245	559.971	0	1412.08	0	83.73	0.0102249	388.618	0	741.182	0	56.2926	0.0194274	213.685	0.00613497	377.933	0.0235174	32.6771	0.0408998	92.5687	0.0327198	190.322	0.103272
NZ_CP034036.1	Gammaproteobacteria	Brenneria nigrifluens DSM 30175 = ATCC 13028 chromosome, complete genome	4891702	55.94	58.3488	0.0122699	248.575	0.00204499	650.479	0.00306748	37.6701	0.0327198	201.264	0.00408998	394.128	0.00920245	31.2004	0.0511247	130.139	0.00817996	238.345	0.0480573	21.4138	0.0858896	78.1313	0.0357873	162.636	0.183027
NC_014934.1	Flavobacteriia	Cellulophaga algicola DSM 14237, complete sequence	4888353	33.77	7014.96	0	15024.9	0	27738.2	0	16059.7	0	6268.82	0	16822.4	0	13949.9	0	8068.82	0	14215.9	0	5515.18	0	3579.26	0	7568.02	0
NC_022524.1	Bacilli	Bacillus infantis NRRL B-14911, complete sequence	4884713	46.03	337.137	0	2776.12	0	5263.99	0	956.782	0	787.842	0	2340.2	0	826.029	0	671.568	0	1202.89	0	196.131	0.00204918	261.285	0.00409836	557.666	0.00409836
NZ_LR824639.1	Gammaproteobacteria	Xanthomonas euroxanthea isolate Xanthomonas sp. CPBF 426 chromosome 1, complete sequence	4883254	65.88	19.4011	0.0942623	61.9061	0.0594262	170.523	0.13627	60.576	0.0163934	143.635	0.0143443	305.05	0.0338115	129.759	0.00409836	287.348	0.00102459	676.126	0	79.876	0.0143443	254.659	0.00307377	806.55	0
NC_018515.1	Clostridia	Desulfosporosinus meridiei DSM 13257, complete sequence	4873567	41.78	1120.97	0	2545.14	0	5420.92	0	1232.78	0	1595.5	0	3282.27	0	802.492	0	1058.51	0	2044.87	0	218.033	0.00102669	432.05	0.00102669	825.324	0.00102669
NZ_CP013909.1	Cytophagia	Hymenobacter sedentarius strain DG5B chromosome, complete genome	4868852	60.96	68.5993	0.0113052	141.842	0.0102775	740.383	0	29.6848	0.0421377	84.4305	0.0349435	600.437	0	60.7678	0.0154162	104.048	0.0236382	543.324	0.0020555	41.2612	0.0298047	75.5539	0.0421377	462.737	0.00513875
NZ_CP014025.1	Gammaproteobacteria	Pseudomonas fulva strain FDAARGOS_167 chromosome, complete genome	4865091	61.59	44.4513	0.0277492	85.0871	0.0339157	187.017	0.103803	65.3606	0.0154162	95.5722	0.0256937	176.09	0.124358	120.967	0.00513875	235.355	0.00513875	338.141	0.0236382	79.2964	0.0113052	172.504	0.0102775	416.856	0.016444
NZ_CP037867.1	Betaproteobacteria	Hydrogenophaga pseudoflava strain DSM 1084 chromosome, complete genome	4860785	67.11	24.2636	0.0596708	60.5136	0.0545267	167.235	0.17284	69.5045	0.00514403	150.544	0.00823045	282.11	0.0205761	365.494	0	474.307	0	830.996	0	355.489	0	391.604	0	932.845	0
NZ_CP033926.1	Flavobacteriia	Chryseobacterium joostei strain DSM 16927 chromosome, complete genome	4860412	35.48	4389.4	0	15806.4	0	21556.1	0	17595.5	0	3070.36	0	10283.4	0	17766.2	0	5449.88	0	10669.5	0	5206.91	0	2188.94	0	5507.23	0
NZ_CP017279.1	Gammaproteobacteria	Enterobacter ludwigii strain EN-119 chromosome, complete genome	4857439	54.6	83.4605	0.0092688	694.263	0	1539.38	0	57.8788	0.0144181	412.209	0.00102987	812.675	0	41.5666	0.0319258	194.567	0.00720906	393.286	0.0092688	21.3564	0.0638517	93.3317	0.0205973	210.775	0.0823893
NC_021184.1	Clostridia	Desulfallas gibsoniae DSM 7213, complete sequence	4855529	45.49	299.296	0.00102987	920.908	0	2203.22	0	200.644	0.00102987	578.579	0.00102987	1132.51	0	120.076	0.0030896	288.254	0.00205973	585.395	0.00205973	56.4002	0.0123584	126.575	0.00823893	308.088	0.015448
NZ_CP047495.1	Gammaproteobacteria	Pectobacterium brasiliense strain 1692 chromosome, complete genome	4851982	52.15	67.9337	0.014433	301.745	0.00309278	1002.51	0	79.8972	0.0103093	256.005	0.00515464	517.401	0.00824742	59.2909	0.0195876	167.103	0.0134021	311.157	0.0350515	32.3542	0.0391753	81.2184	0.0329897	162.495	0.156701
NZ_CP009756.1	Gammaproteobacteria	Enterobacter cloacae strain GGT036 chromosome, complete genome	4848754	55.03	80.6052	0.00825593	590.557	0	1107.04	0	57.3215	0.0123839	405.635	0	700.844	0.00103199	42.6982	0.0237358	206.96	0.00515996	384.285	0.0113519	20.6235	0.0722394	106.259	0.0175439	212.652	0.0773994
NZ_LT907988.1	Betaproteobacteria	Orrella dioscoreae isolate Orrdi1 chromosome I, complete sequence	4848101	67.43	16.2978	0.114551	43.9396	0.116615	185.653	0.108359	89.0658	0.00515996	154.691	0.00825593	305.374	0.0227038	752.631	0	824.823	0	1061.87	0	674.335	0	729.292	0	1331.48	0
NC_010001.1	Clostridia	Lachnoclostridium phytofermentans ISDg, complete sequence	4847594	35.35	2835.53	0	13101.6	0	20388.2	0	9323.12	0	3786.36	0	8153.19	0	9281.29	0	5901.82	0	7058	0	2798.54	0	2775.22	0	3352.65	0
NC_008345.1	Gammaproteobacteria	Shewanella frigidimarina NCIMB 400, complete sequence	4845257	41.58	1170.33	0	3980.77	0	10366.8	0	2039.6	0	1922.5	0	4422.17	0	1581.23	0	1799.58	0	3152.63	0	362.632	0.00103199	583.836	0.00103199	1526.13	0
NZ_CP010820.1	Bacilli	Lysinibacillus fusiformis strain RB-21 chromosome, complete genome	4843789	37.62	1718.92	0	11445.4	0	21167.7	0	5769.25	0	1766.32	0	8725.7	0	5610.94	0	3974.37	0	6594.62	0	1707.14	0	1524.47	0	3415.71	0
NZ_CP015199.1	Flavobacteriia	Chryseobacterium glaciei strain IHBB 10212 chromosome, complete genome	4843645	34.04	3065.84	0	16511.5	0	25616.7	0	11112.7	0	4499.15	0	13089.9	0	10997.4	0	5627.88	0	11327.5	0	3284.19	0	2257.57	0	6138.8	0
NZ_CP015401.2	Bacteroidia	Bacteroides caecimuris strain I48 chromosome, complete genome	4839927	42.61	205.408	0	1878.42	0	2805.39	0	820.049	0	813.951	0	1979.62	0	637.344	0	628.553	0	1388.35	0	264.034	0	327.046	0	632.267	0
NZ_CP034015.1	Gammaproteobacteria	Shewanella livingstonensis strain LMG 19866 chromosome, complete genome	4839879	41.12	2049.27	0	6210.7	0	14740	0	1791.03	0	5891.51	0	6113.02	0	1273.26	0	4970.78	0	3725.49	0	398.069	0.00103413	1605.3	0	1664.15	0
NZ_CP045929.1	Actinobacteria	Saccharopolyspora coralli strain E2A chromosome, complete genome	4832009	68.65	198.466	0	479.08	0	766.103	0	814.372	0	1301.72	0	1552.45	0	2709.3	0	3069.98	0	4121.59	0	2846.05	0	2529.85	0	4344.4	0
NC_020520.1	Acidimicrobiia	Ilumatobacter coccineus YM16-304, complete sequence	4830181	67.29	186.085	0.0010352	406.206	0	753.364	0	782.676	0	1240.83	0	1695.7	0	2783.5	0	3502.69	0	4854.22	0	2937.31	0	3172.96	0	6803.93	0
NZ_AP022595.1	Actinobacteria	Mycolicibacterium sarraceniae strain JCM 30395 chromosome, complete genome	4828255	65.95	60.6165	0.015544	176.395	0.00829016	297.068	0.0207254	230.415	0.00207254	533.731	0	700.57	0.00103627	1260.5	0	1487.32	0	2258.01	0	1323.21	0	1414.98	0	2759.49	0
NZ_CP025034.2	Gammaproteobacteria	Lelliottia nimipressuralis strain SGAir0187 chromosome, complete genome	4826853	55.68	43.0109	0.0238342	397.465	0.00103627	826.687	0	39.7485	0.0248705	274.645	0.00414508	584.416	0.00518135	35.1104	0.0290155	177.652	0.011399	394.016	0.0186528	22.0354	0.0611399	96.0193	0.0217617	229.826	0.0528497
NZ_CP010803.1	Alphaproteobacteria	Martelella endophytica strain YC6887 chromosome, complete genome	4817335	62.14	29.1086	0.0363448	82.7183	0.0301142	187.971	0.0913811	39.7272	0.0311526	75.7086	0.0332295	166.869	0.139148	102.996	0.00623053	203.544	0.00726895	377.169	0.0166147	187.444	0.00207684	294.065	0.00103842	524.586	0.00934579
NZ_LR215729.1	Gammaproteobacteria	Pseudomonas marincola strain YSy11 chromosome PMYSY11	4814646	57.3	73.4222	0.0135135	270.61	0.004158	766.755	0	57.5269	0.018711	136.999	0.012474	264.485	0.04158	45.8528	0.0301455	86.5482	0.0322245	178.344	0.115385	31.4667	0.0446985	83.0464	0.04158	214.747	0.0654886
NC_012912.1	Gammaproteobacteria	Dickeya chrysanthemi Ech1591, complete sequence	4813854	54.52	70.4457	0.00831601	365.534	0	804.144	0	49.0548	0.018711	261.915	0.004158	455.667	0.00935551	38.0171	0.033264	140.995	0.012474	252.144	0.0509356	23.6917	0.0758836	67.7655	0.0488565	135.099	0.320166
NC_015968.1	Gammaproteobacteria	Enterobacter soli, complete sequence	4812833	53.85	134.15	0.00623701	645.317	0	1732.61	0	81.8755	0.00623701	412.151	0.0010395	906.622	0	47.6944	0.0218295	223.132	0.0051975	437.901	0.00831601	17.5707	0.100832	98.3163	0.0197505	205.632	0.0748441
NC_020911.1	Alphaproteobacteria	Octadecabacter antarcticus 307, complete sequence	4812600	54.64	60.281	0.010395	666.423	0	1559.81	0	42.3305	0.02079	246.94	0.002079	474.901	0.0031185	30.0772	0.037422	105.626	0.012474	196.357	0.0800416	22.3161	0.0509356	64.2535	0.039501	159.921	0.180873
NZ_CP013118.1	Bacteroidia	Salinivirga cyanobacteriivorans strain L21-Spi-D4 chromosome, complete genome	4812386	39.03	2041.17	0	8078.11	0	12934.4	0	2568.82	0	3560.76	0	5388.57	0	2042.42	0	2152.88	0	2921.98	0	565.013	0	845.89	0	1834.13	0
NZ_CP018477.1	Planctomycetia	Thermogutta terrifontis strain R1 chromosome, complete genome	4810751	57.34	107.85	0.004158	661.902	0	1783.88	0	133.705	0.0031185	327.435	0	568.492	0.0010395	99.6384	0.004158	169.719	0.00727651	272.783	0.031185	101.208	0.004158	169.854	0.00727651	307.928	0.0239085
NZ_CP021395.1	Betaproteobacteria	Bordetella hinzii strain SV2 chromosome, complete genome	4809490	67.18	23.8942	0.0634755	61.2647	0.0561915	198.692	0.0894901	47.3141	0.0197711	177.289	0.0062435	365.092	0.0166493	370.171	0.00104058	993.251	0	1243.49	0	589.107	0	1085.02	0	1530.45	0
NZ_CP020373.1	Gammaproteobacteria	Shewanella khirikhana strain TH2012 chromosome, complete genome	4808629	54.88	183.289	0.00312175	788.41	0	1287.1	0	148.65	0.00520291	341.872	0.00312175	585.352	0.0062435	73.3956	0.0104058	151.512	0.012487	266.704	0.0405827	14.8225	0.127992	59.8148	0.0593132	136.316	0.25078
NZ_CP013990.1	Gammaproteobacteria	Leclercia adecarboxylata strain USDA-ARS-USMARC-60222 chromosome, complete genome	4803917	55.78	65.6766	0.0125	490.607	0	1033.25	0	55.3639	0.0166667	313.847	0.00208333	636.368	0.00208333	46.2772	0.0229167	179.571	0.00833333	400.321	0.0145833	19.5963	0.0760417	96.7245	0.025	215.645	0.0739583
NZ_CP022358.1	Gammaproteobacteria	Shewanella bicestrii strain JAB-1 chromosome, complete genome	4800597	48.04	954.19	0	3673.72	0	5870.15	0	664.776	0	1910.18	0	2678.81	0	292.811	0	898.739	0	1071.36	0	80.8487	0.00625	288.008	0.00208333	597.948	0.003125
NZ_CP038498.1	Gammaproteobacteria	Pectobacterium punjabense strain SS95 chromosome, complete genome	4793778	50.67	122.146	0.00417537	768.104	0	1829.69	0	107.83	0.00626305	498.01	0	1095.88	0	74.0766	0.00835073	263.531	0.00417537	474.88	0.0167015	32.5066	0.0407098	111.467	0.0219207	216.566	0.0720251
NZ_CP029495.1	Betaproteobacteria	Chromobacterium phragmitis strain IIBBL 112-1 chromosome, complete genome	4789562	63.94	11.1111	0.229885	51.9314	0.0971787	139.308	0.282132	18.8749	0.0992685	61.8975	0.0637409	162.809	0.175549	48.6369	0.0198537	142.009	0.0104493	310.692	0.0261233	18.7123	0.0992685	89.9692	0.0229885	399.442	0.0114943
NZ_AP019378.1	Betaproteobacteria	Bordetella parapertussis strain Bpp01 chromosome, complete genome	4787082	68.1	15.5855	0.115987	56.5528	0.0637409	214.993	0.0658307	35.2628	0.0250784	154.901	0.00940439	315.313	0.0261233	151.315	0.00208986	491.257	0.00208986	769.365	0	152.098	0.00208986	311.036	0.00208986	1055.45	0
NZ_AP018449.1	Negativicutes	Methylomusa anaerophila strain MMFC1 chromosome, complete genome	4781198	46.6	272.212	0	853.06	0	2075.4	0	155.629	0.00209205	505.961	0	1072.47	0	87.5092	0.00523013	212.311	0.00313808	486.795	0.00209205	33.8247	0.040795	105.228	0.0156904	258.338	0.0439331
NZ_AP022583.1	Actinobacteria	Mycobacterium noviomagense strain JCM 16367 chromosome, complete genome	4779798	65.76	31.4021	0.0366492	115.35	0.00732984	251.011	0.0282723	191.785	0.00104712	412.424	0	673.006	0	2134.25	0	1560.02	0	3007.34	0	2581.32	0	1833.98	0	4473.26	0
NZ_LR134201.1	Gammaproteobacteria	Cedecea lapagei strain NCTC11466 chromosome 1, complete sequence	4778444	54.81	126.643	0.00314136	514.24	0	1168.77	0	80.897	0.00732984	292.048	0.00104712	640.801	0.00314136	46.0452	0.0230366	147.714	0.0115183	344.938	0.0230366	22.1462	0.0753927	77.6412	0.0481675	184.922	0.107853
NZ_CP024633.1	Actinobacteria	Mycobacteroides salmoniphilum strain DSM 43276 chromosome	4776697	64.29	62.2515	0.00837696	121.186	0.00837696	228.025	0.0481675	220.151	0.00209424	437.394	0.00104712	555.444	0.00418848	1755.04	0	1719.2	0	2156.9	0	2297.32	0	1921.58	0	2948.75	0
NZ_CP048813.1	Actinobacteria	Rhodococcus triatomae strain DSM 44893 chromosome, complete genome	4776162	68.68	166.242	0.00209424	500.439	0	897.928	0	524.869	0	1103.72	0	1886.51	0	1555.63	0	2017.32	0	4031.79	0	2162.11	0	2251.31	0	5976.62	0
NZ_CP021904.1	Bacteroidia	Alkalitalea saponilacus strain SC/BZ-SP2 chromosome, complete genome	4775573	39.27	875.757	0	10129	0	11885.3	0	3637.46	0	2702.52	0	6030.43	0	3536.02	0	2879.26	0	4639.81	0	1055.27	0	1207.85	0	2724.07	0
NZ_CP021235.1	Cytophagia	Pontibacter actiniarum strain DSM 19842 chromosome, complete genome	4770770	53.33	267.767	0.00104822	896.49	0	1212.29	0	276.724	0	538.107	0.00104822	716.817	0.00104822	137.123	0.00314465	298.713	0.00314465	454.667	0.0115304	45.4653	0.0272537	131.364	0.0136268	252.282	0.0503145
NZ_CP017480.1	Gammaproteobacteria	Luteibacter rhizovicinus DSM 16549 strain LJ96 chromosome, complete genome	4765486	64.72	21.4269	0.0734523	45.2319	0.119622	129.399	0.395593	112.702	0.00314795	200.352	0.00209864	407.522	0.00314795	902.598	0	856.342	0	1556.98	0	1432.32	0	1044.13	0	2100.99	0
NC_014217.1	Alphaproteobacteria	Starkeya novella DSM 506, complete sequence	4765023	67.88	29.5528	0.0409234	97.7306	0.0241343	287.548	0.0293809	104.639	0.00524659	281.449	0.00104932	611.651	0.00104932	917.061	0	843.45	0	1744.41	0	1179.89	0	965.949	0	2476.11	0
NZ_CP018863.1	Actinobacteria	Arthrobacter crystallopoietes strain DSM 20117 chromosome, complete genome	4762081	64.51	37.8941	0.032563	87.7085	0.0220588	175.332	0.147059	104.676	0.00210084	215.527	0.00105042	351.588	0.00735294	520.357	0	627.617	0	889.903	0	694.63	0	679.625	0	1174.02	0
NZ_CP039543.1	Deltaproteobacteria	Desulfovibrio marinus strain CS1 chromosome, complete genome	4761435	62.45	34.2817	0.0294118	117.681	0.0157563	210.46	0.0693277	50.3351	0.0157563	126.658	0.012605	244.341	0.0504202	98.8096	0.00315126	243.2	0.00315126	441.16	0.00945378	66.6095	0.00630252	194.025	0.00630252	490.979	0.00630252
NC_009664.2	Actinobacteria	Kineococcus radiotolerans SRS30216 = ATCC BAA-149, complete sequence	4761183	74.44	318.624	0	993.55	0	1592.53	0	821.675	0	1942.27	0	2284.1	0	1802	0	3235.49	0	4330.33	0	1617.99	0	2361.08	0	4543.35	0
NZ_CP015756.1	Clostridia	Clostridium estertheticum subsp. estertheticum strain DSM 8809 chromosome, complete genome	4760574	30.92	2411.04	0	18627	0	33237.9	0	2422.19	0	6638.83	0	12041.5	0	1899.35	0	6347.23	0	7976.57	0	841.218	0.00105042	2567.42	0	5289.96	0
NZ_AP022188.1	Gammaproteobacteria	Aeromonas media strain WP7-W18-ESBL-02 chromosome, complete genome	4758243	61.02	58.8627	0.0105152	116.464	0.0115668	225.141	0.0578339	65.2328	0.0084122	104.061	0.0210305	214.921	0.0683491	89.2197	0.0042061	159.751	0.00736067	285.079	0.0357518	39.9017	0.0315457	119.958	0.0115668	249.21	0.0494217
NZ_CP013106.1	Gammaproteobacteria	Halomonas huangheensis strain BJGMM-B45 chromosome, complete genome	4757486	58.53	99.7775	0.00736067	225.404	0.00525762	623.524	0.00525762	124.772	0.00630915	175.011	0.00946372	323.282	0.0294427	146.193	0.0042061	182.803	0.0084122	317.509	0.0304942	84.4954	0.00946372	147.485	0.0136698	354.052	0.0241851
NZ_CP048812.1	Gammaproteobacteria	Halomonas socia strain CKY01 chromosome, complete genome	4753299	64.18	43.2727	0.02	76.0542	0.0347368	172.144	0.132632	77.2883	0.00736842	118.947	0.0157895	237.816	0.0589474	109.339	0.00526316	180	0.00842105	350.989	0.0178947	53.1069	0.0147368	112.964	0.0168421	308.086	0.0231579
NC_005085.1	Betaproteobacteria	Chromobacterium violaceum ATCC 12472, complete sequence	4751080	64.83	9.92596	0.28	52.9604	0.0842105	142.052	0.266316	17.334	0.107368	62.7604	0.0652632	142.794	0.263158	41.6497	0.0273684	129.229	0.0126316	287.154	0.04	20.4217	0.0789474	95.0799	0.0263158	391.334	0.0126316
NZ_CP017184.1	Gammaproteobacteria	Enterobacter roggenkampii strain DSM 16690 chromosome, complete genome	4748414	56.21	40.3063	0.0252898	325.006	0.00210748	756.281	0	41.1884	0.0252898	241.27	0.00210748	515.876	0.00421496	37.981	0.032666	176.343	0.00632245	371.329	0.0200211	23.0295	0.0674394	105.066	0.0221286	233.732	0.0516333
NZ_CP032487.1	Gammaproteobacteria	Yersinia hibernica strain CFS1934 chromosome, complete genome	4742939	47.86	400.845	0	1389.07	0	3280.85	0	256.675	0	748.11	0	1524.15	0	167.333	0.00105485	349.368	0.00105485	639.253	0.00105485	34.6697	0.0295359	135.037	0.00949367	274.628	0.035865
NZ_CP003915.1	Betaproteobacteria	Advenella mimigardefordensis DPN7 chromosome, complete genome	4740516	54.26	127.51	0.0021097	784.963	0	1817.96	0	99.8594	0.00316456	358.647	0	576.164	0.0021097	58.9497	0.0147679	140.252	0.00949367	211.097	0.0801688	20.2057	0.085443	62.6885	0.0590717	126.262	0.39557
NZ_CP025799.1	Gammaproteobacteria	Dickeya zeae strain MS2 chromosome, complete genome	4740052	53.45	85.0897	0.0116034	486.08	0	1006.42	0	82.5145	0.0116034	338.58	0	564.125	0.00527426	57.597	0.0147679	176.806	0.00738397	316.011	0.028481	30.8931	0.0464135	92.8922	0.0263713	178.038	0.113924
NC_015564.1	Actinobacteria	Hoyosella subflava DQS3-9A1, complete sequence	4738809	62.24	53.6654	0.0137276	166.993	0.0105597	305.559	0.0168955	127.751	0.0063358	255.682	0.00211193	372.568	0.0116156	801.684	0	917.293	0	1501.73	0	1292.41	0	1281.74	0	2321.05	0
NZ_CP012661.1	Alphaproteobacteria	Defluviimonas alba strain cai42 chromosome, complete genome	4738298	66.71	27.7422	0.0411827	83.4421	0.030623	194.574	0.106653	41.6144	0.0211193	143.413	0.0126716	232.325	0.0570222	230.414	0	408.076	0	560.938	0.0031679	365.288	0	463.609	0	747.189	0
NZ_CP011118.1	Gammaproteobacteria	Yersinia enterocolitica strain FORC_002 chromosome, complete genome	4735535	47.14	215.319	0.00211193	634.72	0	1630.03	0	296.753	0.00211193	648.634	0	1248.36	0	208.205	0.00211193	398.306	0.00105597	683.776	0.00105597	48.3117	0.0158395	150.693	0.0116156	292.214	0.0380148
NZ_CP044399.1	Gammaproteobacteria	Moritella marina ATCC 15381 strain MP-1 chromosome, complete genome	4734363	40.71	2355.01	0	14656.1	0	18740.3	0	4516.19	0	6217.82	0	10155.9	0	3686.07	0	5164.93	0	6320.94	0	1086.62	0	1791.73	0	3148.51	0
NZ_LR590470.1	Sphingobacteriia	Sphingobacterium daejeonense strain NCTC13534 chromosome 1	4732363	37.34	414.314	0	3445.93	0	8847.1	0	905.285	0	1031.06	0	5249.57	0	879.871	0	896.713	0	3011.56	0	329.145	0	507.069	0	1396.89	0
NZ_CP021850.1	Clostridia	Pseudoclostridium thermosuccinogenes strain DSM 5807 chromosome, complete genome	4731216	41.54	1115.57	0	4333.88	0	8897.96	0	733.297	0	1512.73	0	3879.94	0	572.232	0	728.072	0	1885.34	0	157.748	0.00422833	352.265	0.00105708	869.049	0
NZ_CP023344.1	Opitutae	Nibricoccus aquaticus strain HZ-65 chromosome, complete genome	4730447	62.25	15.9384	0.128964	114.935	0.012685	251.131	0.0454545	27.2042	0.0454545	134.377	0.00634249	281.26	0.0348837	122.472	0.00211416	316.794	0	506.382	0	227.993	0	412.424	0	778.897	0
NC_022600.1	Gloeobacteria	Gloeobacter kilaueensis JS1, complete sequence	4724791	60.54	42.0832	0.0286017	201.93	0.00635593	406.836	0.0116525	58.1276	0.0137712	190.848	0.00741525	338.012	0.0264831	105.562	0.00317797	223.336	0.00529661	379.188	0.0180085	72.1999	0.0095339	179.005	0.00847458	339.959	0.0254237
NC_008576.1	Alphaproteobacteria	Magnetococcus marinus MC-1, complete sequence	4719581	54.17	167.118	0	577.563	0	1191.32	0	155.138	0.00106045	361.269	0	647.3	0.00212089	102.751	0.00424178	175.943	0.0106045	300.385	0.0296925	29.7167	0.0434783	81.9872	0.0307529	167.308	0.169671
NZ_CP048838.1	Erysipelotrichia	[Clostridium] innocuum strain ATCC 14501 chromosome, complete genome	4718906	43.62	183.947	0.00318134	1089.98	0	3240.67	0	254.909	0.00106045	642.735	0	1768.22	0	182.685	0.00318134	400.254	0	1054.38	0	41.3229	0.0296925	234.265	0.00212089	514.771	0.00848356
NZ_CP036200.1	Gammaproteobacteria	Shewanella maritima strain D4-2 chromosome, complete genome	4718011	44.54	3559.64	0	16308.3	0	14941.6	0	4462.84	0	5822.5	0	7902.18	0	2271.83	0	2952.6	0	5437.41	0	656.437	0	1046.62	0	2267.59	0
NZ_CP011454.1	Gemmatimonadetes	Gemmatimonas phototrophica strain AP64 chromosome, complete genome	4716552	64.37	20.3631	0.0646872	71.6991	0.038176	165.27	0.151644	111.716	0.00636267	281.293	0.00212089	463.286	0.00530223	1126.17	0	1415.17	0	2171.13	0	1512.09	0	1660.23	0	3273.48	0
NC_015275.1	Clostridia	Cellulosilyticum lentocellum DSM 5427, complete sequence	4714237	34.32	2317.84	0	19026.9	0	35033.1	0	2542.57	0	7401.43	0	13013.9	0	2340.13	0	3151.67	0	6709.21	0	794.354	0.00106157	1101.4	0	4078.11	0
NZ_CP014766.1	Cytophagia	Pontibacter akesuensis strain AKS 1T chromosome, complete genome	4713421	51	545.916	0	1518.04	0	2208.05	0	599.444	0	689.52	0	1172.96	0	267.703	0	362.161	0	596.966	0	51.7733	0.0233546	121.039	0.0191083	264.232	0.0424628
NC_007908.1	Betaproteobacteria	Rhodoferax ferrireducens T118, complete sequence	4712337	59.88	30.9771	0.0307856	110.715	0.0127389	229.174	0.0509554	23.0973	0.0541401	74.1176	0.0350318	135.566	0.340764	49.7714	0.0116773	123.341	0.0116773	195.503	0.0828025	30.072	0.0318471	103.992	0.0138004	269.03	0.029724
NZ_CP035704.1	Gammaproteobacteria	Pseudolysobacter antarcticus strain AQ6-296 chromosome, complete genome	4711779	58.66	38.3314	0.0212314	299.785	0.00212314	744.578	0.00106157	43.8464	0.0159236	136.787	0.00955414	251.441	0.0435244	48.5392	0.014862	111.666	0.0116773	224.157	0.0626327	89.3166	0.00530786	176.721	0.00530786	410.152	0.00955414
NZ_CP027986.1	Gammaproteobacteria	Enterobacter sichuanensis strain SGAir0282 chromosome, complete genome	4711389	55.55	52.8523	0.0212314	459.749	0.00106157	941.566	0	47.4076	0.022293	325.822	0.00212314	641.199	0.00424628	39.2191	0.029724	182.294	0.00849257	397.202	0.0159236	20.4775	0.0690021	104.069	0.0191083	224.76	0.0583864
NZ_CP043727.1	Gammaproteobacteria	Yersinia canariae strain NCTC 14382 chromosome, complete genome	4710154	47.17	429.153	0	1895.23	0	3412.06	0	289.764	0	1052.03	0	1740.39	0	202.65	0	454.668	0	797.276	0	40.7152	0.0212314	182.692	0.00636943	319.935	0.0212314
NZ_CP006569.1	Gammaproteobacteria	Sodalis praecaptivus strain HS1 chromosome, complete genome	4709528	57.47	80.593	0.0042508	313.607	0	553.611	0	52.2462	0.0127524	200.198	0	340.445	0.0180659	41.8436	0.0244421	136.665	0.0053135	254.536	0.0414453	30.1879	0.0467588	88.3782	0.0244421	177.391	0.131775
NZ_CP013235.1	Betaproteobacteria	Collimonas arenae strain Ter282 chromosome, complete genome	4709377	56.78	49.5061	0.0170032	227.681	0.0021254	707.921	0.0010627	40.4141	0.021254	114.925	0.0127524	265.479	0.0488842	30.0809	0.0382572	70.0195	0.0467588	164.279	0.164718	31.1829	0.0361318	77.4681	0.0382572	186.408	0.12221
NZ_CP032050.1	Flavobacteriia	Euzebyella marina strain RN62 chromosome, complete genome	4707469	40.15	1988.77	0	4267.61	0	13077.1	0	3027.5	0	1742.87	0	5931.29	0	1784.88	0	1364.78	0	2619.61	0	920.703	0	584.05	0	1632.52	0
NZ_CP051298.1	Betaproteobacteria	Alicycliphilus denitrificans strain DP3 chromosome, complete genome	4707229	68.16	21.2739	0.0765143	52.3476	0.0871413	148.554	0.248672	58.5934	0.0116897	120.853	0.00850159	226.558	0.0626993	264.047	0	374.51	0.0010627	634.22	0.0010627	213.087	0	264.988	0.0021254	768.965	0
NZ_CP012871.1	Gammaproteobacteria	[Enterobacter] lignolyticus strain G5 chromosome, complete genome	4702949	57.28	53.9171	0.012766	273.941	0.00106383	568.636	0.00319149	41.6272	0.0287234	207.637	0.00531915	419.303	0.0159574	34.5394	0.043617	149.698	0.00957447	327.994	0.0276596	27.1918	0.0574468	105.481	0.0170213	216.594	0.0702128
NZ_CP031555.1	Alphaproteobacteria	Thalassospira indica strain PB8BT (=MCCC 1A01103T=LMG 29620T) chromosome, complete genome	4701725	54.89	54	0.0255319	564.694	0	1672.24	0	66.4008	0.0148936	247.559	0.00212766	614.765	0.00106383	33.6523	0.0478723	77.7728	0.0489362	175.997	0.118085	26.5062	0.0638298	50.6562	0.0882979	155.92	0.158511
NZ_CP028271.1	Gammaproteobacteria	Mixta intestinalis strain SRCM103226 chromosome, complete genome	4699599	53.52	134.354	0.00319489	601.539	0	1347.29	0	96.0017	0.00532481	413.005	0	837.179	0	63.7181	0.0117146	234.459	0.00212992	510.64	0.00532481	30.5034	0.0479233	108.202	0.0170394	250.397	0.0457934
NZ_CP007035.1	Chitinophagia	Niabella soli DSM 19437 chromosome, complete genome	4697343	45.24	2472.04	0	6871.43	0	13801.5	0	1692.98	0	3768.61	0	7009.58	0	676.845	0	1712.96	0	3142.45	0	280.812	0	612.167	0	1342.69	0
NZ_CP045845.1	Gammaproteobacteria	Kluyvera intermedia strain N2-1 chromosome, complete genome	4692744	52.64	133.941	0.00533049	800.13	0	1970.21	0	84.1234	0.00959488	473.718	0.0010661	977.528	0	55.5248	0.0127932	207.959	0.00639659	397.514	0.0127932	25.0453	0.0554371	89.6196	0.0255864	202.276	0.0831557
NZ_CP050954.1	Cytophagia	Hymenobacter russus strain BT18 chromosome, complete genome	4690582	59.83	97.165	0.00533049	176.61	0.00639659	412.692	0.00746269	59.4178	0.00959488	111.959	0.0127932	297.179	0.0223881	82.5355	0.00639659	128.214	0.00959488	359.579	0.0117271	58.3258	0.00959488	81.4012	0.0287846	288.015	0.0255864
NZ_CP009533.1	Gammaproteobacteria	Pseudomonas rhizosphaerae strain DSM 16299 chromosome, complete genome	4688635	61.99	28.6436	0.0522946	58.4953	0.072572	163.398	0.148346	58.8595	0.0213447	86.2005	0.0373533	170.436	0.128068	141.275	0.00213447	244.777	0	378.096	0.0234792	82.0869	0.00960512	181.98	0.00426894	399.727	0.0202775
NZ_CP050150.1	Gammaproteobacteria	Hafnia alvei strain A23BA chromosome, complete genome	4687005	48.78	357.544	0	1784.91	0	2672.83	0	194.545	0.00106724	835.891	0	1370.31	0	105.393	0.00426894	363.697	0	601.525	0.00213447	41.0286	0.0298826	135.617	0.00960512	275.134	0.0373533
NZ_HG916826.1	Gammaproteobacteria	Pseudomonas pseudoalcaligenes CECT 5344 strain CECT5344 chromosome, complete genome	4686340	62.34	23.9602	0.0629669	48.2878	0.110993	134.821	0.315902	53.9629	0.0138741	84.873	0.0320171	166.472	0.155816	117.651	0.00533618	226.173	0.00426894	387.179	0.00747065	77.1683	0.00960512	176.061	0.00640342	422.838	0.00747065
NZ_CP013120.1	Gammaproteobacteria	Alteromonas stellipolaris LMG 21856 chromosome, complete genome	4686200	43.63	3323.25	0	15487.1	0	17108.8	0	4978.15	0	5615.66	0	7635.33	0	3113.74	0	3082.73	0	4100.67	0	860.644	0	911.328	0	2103	0
NZ_CP035129.1	Gammaproteobacteria	Kosakonia cowanii strain FBS 223 chromosome, complete genome	4685999	56.21	85.8503	0.00747065	470.255	0	1014.2	0	63.0432	0.00853789	301.135	0.00213447	594.514	0.00426894	48.4153	0.0170758	180.356	0.00747065	395.642	0.0128068	30.5624	0.036286	109.426	0.0202775	239.193	0.0469584
NC_011831.1	Chloroflexia	Chloroflexus aggregans DSM 9485, complete sequence	4684931	56.43	30.9384	0.0459402	250.066	0.0117521	629.669	0.00747863	43.1473	0.0352564	160.728	0.0267094	320.778	0.0555556	55.3306	0.0309829	116.276	0.034188	206.331	0.106838	41.6923	0.0373932	101.054	0.0373932	209.436	0.106838
NC_015276.1	Gammaproteobacteria	Marinomonas mediterranea MMB-1, complete sequence	4684316	44.13	1376.55	0	8039.6	0	12714.9	0	3438.67	0	2791.88	0	6188.07	0	2506.21	0	2070.68	0	3447.5	0	615.4	0	748.846	0	1599.16	0
NZ_CP019980.1	Bacilli	Lysinibacillus sphaericus strain DSM 28 chromosome, complete genome	4681723	37.3	2735.44	0	5476.46	0	17539.6	0	4867.12	0	1495.65	0	6981.44	0	4110.15	0	2087.78	0	4553.72	0	1208.42	0	919.197	0	2290.43	0
NC_014829.1	Bacilli	Bacillus cellulosilyticus DSM 2522, complete sequence	4681672	36.52	2815.83	0	9564.94	0	15439.7	0	9789.57	0	1661.12	0	7385.18	0	9499.83	0	3217.88	0	6495.15	0	2950.67	0	1475.18	0	3345.08	0
NZ_CP060790.1	Betaproteobacteria	Acidovorax monticola strain KACC 19171 chromosome, complete genome	4679990	68.57	30.4199	0.0395722	76.1636	0.0417112	218.277	0.0673797	77.9436	0.00855615	205.401	0.00534759	354.085	0.0203209	236.275	0.00213904	569.924	0.00106952	790.644	0.00106952	135.722	0.00320856	384.626	0.00106952	1169.27	0
NC_012880.1	Gammaproteobacteria	Dickeya paradisiaca Ech703, complete sequence	4679450	55.02	50.3296	0.0203209	315.986	0	706.202	0	43.7159	0.0245989	232.754	0.00106952	421.188	0.0128342	39.7115	0.0245989	146.518	0.00962567	288.255	0.0235294	24.905	0.0588235	74.9977	0.0363636	169.729	0.15508
NZ_CP014616.1	Bacilli	Sporosarcina psychrophila strain DSM 6497 chromosome, complete genome	4674191	40.34	554.676	0	4744.02	0	6771.52	0	3170.07	0	1058.02	0	3665.07	0	3000.03	0	1775.97	0	3043.79	0	1021.64	0	798.463	0	1726.09	0
NZ_CP020330.1	Alphaproteobacteria	Martelella mediterranea DSM 17316 strain MACL11 chromosome, complete genome	4671477	62.52	34.3086	0.0396146	86.7452	0.0353319	202.091	0.0802998	43.4196	0.0278373	83.6332	0.0364026	181.94	0.103854	112.373	0.00321199	226.224	0.00428265	471.112	0.00749465	268.519	0	335.105	0	800.472	0
NC_013161.1	Oscillatoriophycideae	Rippkaea orientalis PCC 8802, complete sequence	4669813	39.82	1351.19	0	6352.47	0	9190.92	0	2076.18	0	2066.47	0	4072.19	0	1548.96	0	1207.13	0	1959.27	0	654.545	0	598.148	0	1252.23	0
NC_012669.1	Actinobacteria	Beutenbergia cavernae DSM 12333, complete sequence	4669183	73.12	519.075	0	1337.28	0	2600.15	0	1659.99	0	2910.27	0	3918.62	0	4516.77	0	5446.24	0	7984.22	0	3365.3	0	3822.47	0	9437.67	0
NC_016112.1	Gammaproteobacteria	Methylomicrobium alcaliphilum 20Z, complete sequence	4668296	48.75	296.004	0	1299.02	0	2715.82	0	161.13	0.00321543	575.215	0	1167.3	0	61.9026	0.0139335	179.498	0.00857449	395.012	0.0117899	59.6757	0.0150054	95.8939	0.0192926	277.748	0.0321543
NZ_CP014176.1	Clostridia	Clostridium argentinense strain 89G chromosome, complete genome	4662988	28.85	2042.31	0	19172.2	0	24073.7	0	4873.83	0	6185.6	0	10506.3	0	4808.98	0	3186.89	0	6324.43	0	1780.71	0	1607.88	0	3640.94	0
NC_014376.1	Clostridia	[Clostridium] saccharolyticum WM1, complete sequence	4662871	45	510.667	0	2357.46	0	4436.75	0	417.51	0	1081.05	0	2351.7	0	284.878	0	508.461	0	1098.33	0	60.4085	0.0139485	217.324	0.00321888	500.141	0.00536481
NZ_CP006837.1	Bacilli	Lysinibacillus varians strain GY32 chromosome, complete genome	4662822	37.18	2989.45	0	8651.49	0	20734.4	0	5971.17	0	1360.58	0	8276.35	0	5440.78	0	2960.15	0	5591.02	0	1499.7	0	1314.14	0	3154.21	0
NZ_CP020465.1	Gammaproteobacteria	Colwellia beringensis strain NB097-1 chromosome, complete genome	4661274	38.5	3571.84	0	18348.5	0	23178.6	0	6535.66	0	8768.85	0	10025.4	0	5578.12	0	5893.3	0	6148.26	0	1634.37	0	2182.88	0	3087.41	0
NC_009438.1	Gammaproteobacteria	Shewanella putrefaciens CN-32, complete sequence	4659220	44.45	894.569	0	3807.21	0	8690.19	0	1071.88	0	1899.09	0	3710.66	0	566.088	0.00107411	1125.82	0	1519.27	0	141.51	0.00214823	368.732	0.00214823	736.643	0.00107411
NC_005125.1	Gloeobacteria	Gloeobacter violaceus PCC 7421, complete sequence	4659019	62	23.5524	0.0601504	135.913	0.00644468	301.248	0.0257787	30.6826	0.0365199	139.871	0.00644468	301.221	0.0257787	81.8811	0.00429646	237.671	0.00214823	413.054	0.0075188	77.0519	0.00429646	240.47	0.00214823	469.342	0.00322234
NZ_AP014857.1	Gammaproteobacteria	Escherichia albertii strain EC06-170 chromosome, complete genome	4657167	49.76	128.733	0.00214823	940.158	0	2489.32	0	107.089	0.00429646	561.122	0	1137.3	0	65.5318	0.0118153	289.572	0.00107411	533.93	0.00322234	30.5991	0.0494092	132.414	0.0128894	255.822	0.0526316
NZ_CP027850.1	Alphaproteobacteria	Caulobacter segnis strain TK0059 chromosome, complete genome	4655467	67.67	37.7675	0.0150376	83.6545	0.0225564	333.573	0.0150376	124.825	0.00214823	272.602	0.00322234	628.883	0.00214823	464.767	0.00107411	998.209	0	2037.34	0	724.32	0	823.876	0	2704	0
NC_014364.1	Spirochaetia	Sediminispirochaeta smaragdinae DSM 11293, complete sequence	4653970	48.97	161.356	0.00215054	874.187	0	1997.52	0	246.497	0	458.549	0.00107527	927.474	0	202.961	0.00215054	321.944	0.00215054	492.286	0.0107527	99.7966	0.00322581	169.68	0.00752688	251.751	0.0473118
NZ_CP048711.1	Gammaproteobacteria	Kineobactrum salinum strain M2 chromosome, complete genome	4649503	60.68	53.0748	0.0118407	134	0.00322928	245.469	0.050592	66.5604	0.00538213	127.178	0.00430571	195.843	0.107643	88.905	0.00215285	156.786	0.00322928	246.298	0.0495156	47.8627	0.0172228	109.874	0.0107643	242.762	0.0527449
NC_015259.1	Alphaproteobacteria	Polymorphum gilvum SL003B-26A1, complete sequence	4649365	67.22	25.6816	0.0592034	75.955	0.0419806	220.656	0.065662	99.7474	0.00322928	237.072	0	345.012	0.01507	889.503	0	794.184	0	885.099	0	1213.64	0	820.866	0	1596.01	0
NZ_CP010271.1	Actinobacteria	Mycobacteroides saopaulense strain EPM10906 chromosome, complete genome	4649175	64.8	62.3453	0.00861141	134.064	0.00645856	229.486	0.0462863	265.966	0.00107643	485.156	0	634.449	0.00215285	2015.66	0	1797.29	0	2177.25	0	2693.36	0	2033.13	0	3249.53	0
NZ_CP014322.1	Gammaproteobacteria	Alteromonas addita strain R10SW13 chromosome, complete genome	4649146	43.61	4006.89	0	14785.5	0	21415.6	0	5605.79	0	6808.16	0	9373.7	0	3329.67	0	3789.68	0	4844.47	0	1029.72	0	1047.27	0	1947.22	0
NZ_CP041036.1	Gammaproteobacteria	Shewanella polaris strain SM1901 chromosome, complete genome	4648537	40.53	2952.64	0	11969.1	0	12680.6	0	5112.17	0	5682.53	0	7369.17	0	3709.89	0	4419.94	0	5109.09	0	990.493	0	1673.78	0	2630.05	0
NZ_AP014630.1	Gammaproteobacteria	Acinetobacter guillouiae strain NBRC 110550 chromosome, complete genome	4648418	38.28	1705.41	0	5397.77	0	9638.26	0	4941.41	0	3257.23	0	5883.3	0	4546.07	0	3731.92	0	4964.52	0	1310.42	0	1249.54	0	2649.44	0
NZ_HG938353.1	Alphaproteobacteria	Neorhizobium galegae bv. orientalis str. HAMBI 540 chromosome I, complete sequence	4647962	61.48	38.0931	0.0365985	107.208	0.0172228	262.021	0.0409042	53.2857	0.0172228	82.5614	0.0387513	168.566	0.137783	150.612	0	218.266	0.00215285	462.966	0.00430571	389.528	0	434.482	0	1151.65	0
NZ_CP036515.1	Alphaproteobacteria	Lichenihabitans psoromatis strain PAMC 29148 chromosome, complete genome	4645778	63.07	30.3283	0.0344456	74.3506	0.0279871	162.558	0.172228	66.6245	0.00753498	130.016	0.00968784	244.185	0.0398278	370.749	0	561.113	0	835.994	0	771.5	0	816.801	0	1345.46	0
NC_015576.1	Actinobacteria	Mycolicibacter sinensis, complete sequence	4643668	68.37	106.389	0.00538793	331.705	0.00107759	539.843	0.00215517	457.524	0	999.118	0	1064.26	0	1969.45	0	2476.1	0	3034.52	0	2271.94	0	2356.05	0	3306.54	0
NZ_CP022957.1	Flavobacteriia	Maribacter cobaltidurans strain B1 chromosome, complete genome	4639957	39.73	1451.62	0	5185.56	0	12914.7	0	1356.77	0	1530.91	0	6009.36	0	803.539	0	691.921	0.00107875	2629.42	0	424.758	0.00107875	429.817	0.00107875	1622.63	0
NZ_CP036402.1	Actinobacteria	Egibacter rhizosphaerae strain EGI 80759 chromosome, complete genome	4637169	71.67	290.559	0	825.039	0	1637.34	0	1102.94	0	1971.8	0	2656.9	0	3213.06	0	3852.18	0	5013.5	0	3101.59	0	2883.08	0	4933.46	0
NC_012489.1	Gemmatimonadetes	Gemmatimonas aurantiaca T-27, complete sequence	4636964	64.27	35.1001	0.0269687	76.7231	0.02589	200.103	0.0679612	246.252	0	370.541	0	584.542	0.00107875	1735.75	0	1757.88	0	2393.41	0	2586.87	0	1939.88	0	3202.36	0
NC_015177.1	Sphingobacteriia	Pseudopedobacter saltans DSM 12145, complete sequence	4635236	36.58	3444.37	0	16207.2	0	22040.1	0	4717.54	0	4407.63	0	10806.8	0	3342.29	0	2784.46	0	6884.52	0	1386.91	0	1416.36	0	4074.28	0
NZ_CP009976.1	Flavobacteriia	Cellulophaga baltica 18 chromosome, complete genome	4635105	34.68	7361.5	0	15764.2	0	31867.8	0	17111.1	0	6474.39	0	18305.2	0	14878.9	0	9020.66	0	13218.8	0	5450.44	0	3761.03	0	6895.01	0
NC_015321.1	Flavobacteriia	Fluviicola taffensis DSM 16823, complete sequence	4633577	36.49	4875.17	0	41492.5	0	36493.8	0	33027.9	0	2988.13	0	12593	0	32465.5	0	8437.22	0	13490.2	0	9993.65	0	3190.73	0	8099.23	0
NC_014328.1	Clostridia	Clostridium ljungdahlii DSM 13528, complete sequence	4630065	31.11	2368.78	0	12210.5	0	27437.2	0	4437.05	0	4126.22	0	14076	0	4194.42	0	2932.69	0	8701.04	0	1502.66	0	1485.48	0	4635.57	0
NZ_CP059164.1	Actinobacteria	Nocardioides ungokensis strain LMG 28591 chromosome, complete genome	4624782	71.69	410.909	0	1087.36	0	1684.66	0	1374.01	0	2502.75	0	2979.82	0	3921.61	0	4764.8	0	6129.11	0	3186.17	0	3550.55	0	6149.19	0
NZ_CP065745.1	Gammaproteobacteria	Aeromonas allosaccharophila strain FDAARGOS_933 chromosome, complete genome	4624771	58.83	67.2618	0.012987	203.587	0.00541126	360.675	0.0270563	76.8449	0.0108225	147.264	0.0140693	256.065	0.0551948	97.5031	0.00865801	166.506	0.0119048	283.029	0.04329	44.5882	0.0270563	109.196	0.0227273	205.846	0.0790043
NZ_CP051883.1	Gammaproteobacteria	Aeromonas salmonicida strain SRW-OG1 chromosome, complete genome	4621725	59.03	83.4997	0.0108225	217.629	0.00649351	341.265	0.021645	82.63	0.0108225	139.446	0.012987	237.658	0.0616883	92.0802	0.00757576	145.597	0.012987	262.649	0.0454545	36.306	0.0313853	107.78	0.0205628	233.015	0.0649351
NZ_CP020918.1	Flavobacteriia	Flavobacterium faecale strain WV33 chromosome, complete genome	4621116	35.18	2952.8	0	8028.43	0	31477	0	8446.49	0	2304.28	0	11920.1	0	8423.22	0	4541.83	0	10133.9	0	2908.43	0	2165.36	0	7585.29	0
NZ_CP048630.1	Alphaproteobacteria	Ancylobacter pratisalsi strain DSM 102029 chromosome, complete genome	4618530	66	25.3652	0.0498375	69.0356	0.0390033	196.811	0.0888407	88.9265	0.00541712	195.548	0.00108342	387.523	0.00541712	860.518	0	876.433	0	1215.96	0	1378.01	0	1124.32	0	1955.38	0
NC_011146.1	Deltaproteobacteria	Geobacter bemidjiensis Bem, complete sequence	4615150	60.27	59.4042	0.0130011	141.154	0.0108342	322.835	0.0238353	65.9127	0.0119177	115.507	0.0140845	228.171	0.0650054	84.4851	0.00975081	139.703	0.0119177	256.446	0.0444204	52.3965	0.0184182	106.615	0.0173348	271.953	0.0379198
NZ_LT899436.1	Flavobacteriia	Tenacibaculum jejuense strain KCTC 22618(T) chromosome TJEJU, complete sequence	4614879	30.31	3692.75	0	11650.4	0	23412.2	0	7756.62	0	4404.54	0	10803.4	0	7224.86	0	3602.83	0	8330.52	0	2291.23	0	1717.48	0	5449.73	0
NZ_CP041046.1	Gammaproteobacteria	Luteibacter pinisoli strain MAH-14 chromosome, complete genome	4610696	66.14	17.7104	0.106291	47.5208	0.109544	138.887	0.305857	128.17	0.0032538	213.752	0.00433839	355.819	0.0130152	1529.95	0	928.865	0	1254.57	0	1989.65	0	879.611	0	1679.59	0
NZ_LR134373.1	Gammaproteobacteria	Yersinia pseudotuberculosis strain NCTC10275 chromosome 1, complete sequence	4610200	47.54	313.776	0.0010846	1390.62	0	2601.44	0	214.741	0.0010846	875.124	0	1329.46	0	132.803	0.0021692	419.984	0.0010846	584.787	0.00433839	35.0777	0.0336226	154.085	0.00976139	262.062	0.0401302
NZ_LT603683.1	Bacilli	Bacillus glycinifermentans isolate BGLY chromosome 1, complete sequence	4607442	46.13	148.975	0.00108578	1544.35	0	4120.56	0	128.66	0.00108578	725.633	0.00108578	1598.07	0	104.598	0.00217155	342.267	0.00217155	585.36	0.00217155	75.7728	0.00434311	155.612	0.00868621	374.357	0.0217155
NZ_CP034120.1	Gammaproteobacteria	Glaciecola amylolytica strain THG-3.7 chromosome, complete genome	4606342	40.81	1953.4	0	16336	0	19635.2	0	11323.3	0	3536.19	0	10278.7	0	9705.8	0	3877.51	0	8885.73	0	3263.53	0	1464.34	0	4816.84	0
NZ_CP054043.1	Gammaproteobacteria	Yersinia mollaretii ATCC 43969 chromosome, complete genome	4603534	49.06	189.96	0	1233.57	0	2004.33	0	175.087	0	650.129	0	953.401	0	128.199	0.00108696	303.988	0	464.109	0.00326087	35.055	0.0380435	119.069	0.00869565	219.534	0.0706522
NZ_CP018628.1	Gammaproteobacteria	Lelliottia jeotgali strain PFL01 chromosome, complete genome	4603334	54.24	52.9651	0.0141304	578.367	0	1364.95	0	46.6938	0.0173913	353.839	0.00217391	776.838	0	36.158	0.026087	190.357	0.00869565	413.263	0.0141304	24.1977	0.0586957	96.355	0.0195652	223.009	0.0608696
NC_009092.1	Gammaproteobacteria	Shewanella loihica PV-4, complete sequence	4602594	53.67	228.366	0.00108696	787.873	0	1089.96	0	260.915	0	502.361	0	611.472	0	153.139	0.00217391	248.153	0.00326087	372.859	0.0130435	66.2456	0.0076087	123.334	0.0130435	228.797	0.0576087
NZ_CP033326.1	Gammaproteobacteria	Xanthomonas cucurbitae strain ATCC 23378 chromosome, complete genome	4601253	65.32	19.6666	0.0804348	54.305	0.0695652	162.908	0.168478	57.7848	0.00978261	130.477	0.0152174	263.917	0.0434783	225.944	0.00217391	402.914	0	786.662	0	198.199	0.00217391	350.44	0.00108696	839.986	0
NZ_CP011801.1	Nitrospiria	Nitrospira moscoviensis strain NSP M-1 chromosome, complete genome	4589485	61.99	35.4785	0.0261723	77.9148	0.0294438	167.89	0.159215	60.101	0.0109051	87.8546	0.0196292	171.93	0.146129	127.674	0.00218103	196.059	0.00109051	330.246	0.0152672	232.621	0	256.97	0	520.81	0.00218103
NZ_CP020559.1	Clostridia	Clostridium formicaceticum strain DSM 92 chromosome, complete genome	4586728	35.53	3463.25	0	11480	0	19064.9	0	10054.9	0	2664.76	0	9612.2	0	9291.51	0	5068.35	0	7666.77	0	2919.82	0	1786.18	0	3499.83	0
NC_017554.1	Gammaproteobacteria	Pantoea ananatis PA13, complete sequence	4586378	53.66	160.965	0.00109051	669.457	0	1451.14	0	94.8451	0.0087241	432.479	0	792.571	0	55.8892	0.0152672	226.873	0.00436205	413.92	0.0174482	20.4692	0.0839695	96.4194	0.0305344	201.121	0.0817884
NZ_AP014946.1	Alphaproteobacteria	Variibacter gotjawalensis strain GJW-30 chromosome, complete genome	4586237	62.23	40.0238	0.0196292	99.7249	0.0141767	236.102	0.0512541	57.612	0.0119956	103.089	0.0130862	229.119	0.0588877	159.85	0.00109051	327.317	0	559.394	0.00109051	291.524	0	663.029	0	1377.3	0
NZ_CP057657.1	Gammaproteobacteria	Escherichia fergusonii strain RHB19-C05 chromosome, complete genome	4584354	50.04	148.192	0.00218341	965.183	0	2768.99	0	105.513	0.00218341	548.219	0	1282.65	0	62.8612	0.00873362	281.725	0.0010917	557.229	0.00218341	28.094	0.0567686	131.456	0.00982533	282.258	0.0349345
NZ_LS483468.1	Actinobacteria	Rhodococcus coprophilus strain NCTC10994 chromosome 1, complete sequence	4579834	66.83	120.754	0.00655738	265.426	0.0010929	527.271	0.00218579	391.16	0	699.121	0	1082.25	0	1344.2	0	1598.64	0	2438.59	0	1825.17	0	1575.16	0	3077.58	0
NZ_CP024201.1	Alphaproteobacteria	Caulobacter mirabilis strain FWC 38 chromosome, complete genome	4577265	69.32	69.2363	0.0131148	168.308	0.00983607	570.396	0.00327869	358.348	0	661.113	0	1097.81	0	2596.07	0	2284.54	0	3679.33	0	3204.12	0	2214.82	0	5366.51	0
NZ_AP022618.1	Actinobacteria	Mycolicibacterium insubricum strain JCM 16366 chromosome	4577045	68.82	81.3553	0.00655738	219.58	0.00218579	496.907	0.00218579	269.281	0.0010929	524.894	0	874.875	0	870.794	0	1150.94	0	1774.47	0	1295.1	0	1062.46	0	2344.84	0
NC_010995.1	Gammaproteobacteria	Cellvibrio japonicus Ueda107, complete sequence	4576573	51.99	139.337	0.00327869	434.794	0	1193.78	0	87.7764	0.00546448	280.973	0.00218579	554.842	0.00546448	49.8992	0.0229508	153.35	0.00765027	291.785	0.0360656	14.4596	0.147541	67.2635	0.0601093	144.485	0.24918
NZ_CP011835.1	Gammaproteobacteria	Azotobacter chroococcum strain B3 chromosome, complete genome	4575910	66.54	27.6279	0.0404372	61.4075	0.0469945	163.178	0.185792	51.0134	0.0153005	133.241	0.00983607	230.959	0.052459	113.664	0.00546448	307.411	0.0010929	397.43	0.00765027	83.7243	0.00546448	204.993	0.00546448	452.884	0.00437158
NZ_CP032694.1	Alphaproteobacteria	Rhizobium jaguaris strain CCGE525 chromosome, complete genome	4575315	59.71	32.054	0.0360656	159.841	0.00874317	461.171	0.00437158	46.5297	0.0218579	83.6177	0.0251366	170.961	0.128962	67.6219	0.0120219	108.04	0.0174863	251.715	0.0371585	154.958	0.0010929	209.004	0.00327869	509.066	0.00218579
NZ_CP054058.1	Gammaproteobacteria	Scandinavium goeteborgense strain CCUG 66741 chromosome, complete genome	4571204	54.5	65.2792	0.012035	622.276	0	1528.61	0	36.3442	0.0251641	358.214	0.00109409	747.986	0	29.7822	0.0393873	183.459	0.00875273	368.819	0.0175055	22.648	0.059081	94.2616	0.0185996	195.386	0.0929978
NZ_CP034998.1	Alphaproteobacteria	Rhizobium acidisoli strain FH23 chromosome, complete genome	4569280	61.5	38.0225	0.0372399	117.97	0.0131435	276.18	0.0383352	51.9347	0.0219058	86.0529	0.0284775	182.795	0.11172	122.082	0.00109529	206.363	0.00109529	374.528	0.00766703	280.208	0	351.973	0	596.078	0
NZ_CP062803.1	Betaproteobacteria	Cupriavidus basilensis strain CCUG 49340 chromosome 1, complete sequence	4566734	65.31	13.3282	0.162103	34.0476	0.256298	121.987	0.479737	36.4728	0.0284775	79.9468	0.0361446	194.353	0.0974808	216.721	0	307.125	0	631.133	0.00109529	287.275	0	302.92	0	835.002	0
NZ_AP023184.1	Gammaproteobacteria	Buttiauxella agrestis strain DSM 9389 chromosome, complete genome	4566254	50.7	260.615	0.00109529	1507.22	0	3205.18	0	101.702	0.00547645	727.195	0	1470.06	0	41.9786	0.0251917	281.292	0.00219058	510.097	0.00766703	18.7205	0.0963855	109.444	0.0164294	219.93	0.067908
NZ_CP053351.1	Flavobacteriia	Winogradskyella schleiferi strain Z215 chromosome, complete genome	4560973	34.63	4025.97	0	10773.8	0	30368	0	9506.91	0	3459.13	0	14481.1	0	8391.01	0	3774.22	0	10652.3	0	3234.2	0	1831.12	0	6093.34	0
NC_008709.1	Gammaproteobacteria	Psychromonas ingrahamii 37, complete sequence	4559598	40.09	1483.95	0	3194.19	0	7774.79	0	1522.35	0	2522.67	0	4311.73	0	971.992	0	1704.23	0	2831.73	0	292.504	0.00109769	571.646	0.00109769	1234.01	0
NZ_CP044060.1	Gammaproteobacteria	Aeromonas veronii strain FDAARGOS_632 chromosome, complete genome	4559061	58.86	66.0673	0.01427	190.188	0.00987925	390.511	0.0208562	75.8722	0.0120746	135.87	0.0186608	253.194	0.0482986	85.5894	0.0120746	155.793	0.0131723	262.356	0.0428101	36.8577	0.0329308	111.496	0.025247	190.599	0.0911087
NZ_CP022983.1	Bacilli	Cytobacillus kochii strain BDGP4 chromosome, complete genome	4557232	36.85	5037.04	0	16584.9	0	21569.1	0	15710.1	0	2368.65	0	9256.33	0	14095	0	6595.43	0	8616.31	0	3955.78	0	2812.46	0	4421.64	0
NZ_CP043929.1	Gammaproteobacteria	Methylomonas rhizoryzae strain GJ1 chromosome, complete genome	4554005	53.67	140.047	0.0021978	315.086	0.0032967	880.299	0	51.8624	0.0208791	131.637	0.0164835	393.863	0.0186813	15.2184	0.140659	64.2189	0.056044	180.263	0.125275	20.8361	0.0857143	57.0206	0.0747253	161.25	0.169231
NC_017168.1	Gammaproteobacteria	Yersinia pestis A1122, complete sequence	4553770	47.58	369.77	0	1459.12	0	3775.24	0	252.714	0	915.235	0	1974.99	0	172.564	0.0021978	466.387	0	822.578	0	41.5514	0.0230769	166.147	0.00769231	319.141	0.021978
NZ_CP046052.1	Alphaproteobacteria	Methylocystis heyeri strain H2 chromosome, complete genome	4551947	63.1	37.9899	0.032967	86.8839	0.0241758	220.1	0.0648352	51.0932	0.0153846	102.694	0.0153846	262.101	0.0318681	91.5316	0.0043956	193.452	0.0021978	459.624	0.0010989	283.295	0	269.108	0	714.738	0
NZ_CP049115.1	Gammaproteobacteria	Pantoea stewartii strain ZJ-FGZX1 chromosome, complete genome	4550072	53.69	134.321	0.0032967	604.716	0	1398.97	0	83.1003	0.010989	392.969	0	742.252	0.0010989	50.6261	0.0208791	217.884	0.0043956	419.409	0.0175824	19.3443	0.0769231	97.836	0.0241758	208.261	0.0758242
NC_007954.1	Gammaproteobacteria	Shewanella denitrificans OS217, complete sequence	4545906	45.15	1923.27	0	4286.09	0	7895.72	0	2182.44	0	2301.29	0	3630.63	0	1127.34	0	1403.01	0	1772.45	0	278.638	0	461.405	0.00110011	829.59	0
NC_013216.1	Clostridia	Desulfofarcimen acetoxidans DSM 771, complete sequence	4545624	41.55	289.647	0.00110011	1269.25	0	3168.64	0	229.695	0.00110011	796.361	0	1779.54	0	144.022	0.00220022	457.984	0.00220022	827.258	0	64.5413	0.0110011	195.525	0.00550055	471.112	0.00440044
NZ_CP043042.1	Gammaproteobacteria	Marinobacter fonticola strain CS412 chromosome, complete genome	4543926	57.98	41.3837	0.0198238	203.527	0.00220264	680.747	0.00110132	61.0831	0.00770925	130.861	0.00881057	261.682	0.0385463	70.344	0.00660793	116.361	0.00881057	206.898	0.0792952	51.4221	0.0121145	91.8567	0.0220264	214.067	0.0693833
NZ_LR134376.1	Gammaproteobacteria	Aeromonas encheleia strain NCTC12917 chromosome 1, complete sequence	4542521	61.86	69.4426	0.00881057	129.59	0.00991189	245.982	0.0462555	84.4084	0.00550661	136.843	0.00991189	245.279	0.0462555	116.967	0.00440529	236.13	0.00550661	344.846	0.0209251	52.611	0.0143172	168.889	0.00991189	308.544	0.0297357
NZ_CP061081.1	Gammaproteobacteria	Marinomonas arctica strain BSI20414 chromosome, complete genome	4540024	44.51	1083.94	0	5706.57	0	8454.66	0	1587.9	0	2021.37	0	4329.3	0	831.449	0	1065.74	0	2195.36	0	182.1	0.00220264	392.718	0.00220264	1177.01	0
NZ_CP013532.1	Alphaproteobacteria	Rhizobium phaseoli strain R650 chromosome, complete genome	4534235	61.56	33.0698	0.0386313	99.1595	0.0231788	246.646	0.0529801	48.4346	0.0220751	89.2726	0.0286976	180.72	0.125828	147.365	0	268.51	0	361.183	0.00772627	353.874	0	465.459	0	745.007	0
NZ_CP019948.1	Alphaproteobacteria	Methylocystis bryophila strain S285 chromosome, complete genome	4532950	63.23	32.349	0.0364238	91.13	0.0242826	207.891	0.0695364	55.1511	0.01766	130.153	0.00662252	282.186	0.0298013	106.597	0.00331126	288.492	0.00110375	566.537	0.00110375	377.242	0	340.315	0.00110375	922.574	0
NZ_LT906469.1	Actinobacteria	Mycolicibacter terrae strain NCTC10856 chromosome 1, complete sequence	4532317	68.43	91.1444	0.00662252	356.597	0.00110375	507.587	0.00331126	420.139	0	956.932	0	1000.72	0	2178.77	0	2249.96	0	2736.39	0	2074.52	0	2070.33	0	3428.35	0
NZ_CP024199.1	Alphaproteobacteria	Thalassospira marina strain CSC3H3 chromosome, complete genome	4530245	54.72	145.26	0.00220751	1047.55	0	2300.81	0	50.4978	0.0298013	356.26	0.00110375	785.405	0	28.5178	0.0551876	101.755	0.0253863	231.919	0.0584989	21.9171	0.0728477	52.833	0.0794702	146.308	0.240618
NZ_CP004393.1	Alphaproteobacteria	Celeribacter indicus strain P73 chromosome, complete genome	4529105	66.01	34.8018	0.0331492	86.8424	0.0254144	209.388	0.0751381	49.5972	0.0165746	146.199	0.00552486	288.685	0.0265193	185.556	0.00110497	355.655	0	508.507	0.00110497	261.675	0	421.128	0	883.856	0
NZ_CP026377.1	Gammaproteobacteria	Mixta gaviniae strain DSM 22758 chromosome, complete genome	4527605	58.04	56.9674	0.0187845	256.272	0.00220995	724.025	0	51.0458	0.0209945	221.327	0.00552486	550.562	0.00220994	41.9689	0.0287293	166.141	0.00773481	450.901	0.0121547	26.9992	0.0585635	105.023	0.0209945	282.799	0.0430939
NZ_CP026538.1	Deltaproteobacteria	Desulfovibrio carbinolicus strain DSM 3852 chromosome, complete genome	4524866	64.78	46.2489	0.0243363	79.4909	0.0365044	179.55	0.121681	35.0283	0.0331858	85.1391	0.0365044	174.788	0.13385	43.4498	0.0265487	128.306	0.0176991	275.394	0.0464602	39.019	0.0298673	102.06	0.0287611	374.07	0.0243363
NZ_CP021455.1	Betaproteobacteria	Comamonas serinivorans strain DSM 26136 chromosome, complete genome	4522913	67.93	35.3668	0.0387168	73.9293	0.0442478	233.794	0.0564159	94.5831	0.00774336	186.953	0.00442478	346.784	0.0154867	511.415	0	751.997	0	946.922	0	467.301	0	543.829	0	1178.85	0
NZ_CP016176.1	Gammaproteobacteria	Xenorhabdus hominickii strain ANU1 chromosome, complete genome	4522699	43.43	201.106	0	1312.56	0	3450.52	0	171.431	0	997.263	0	1705.07	0	155.785	0	579.233	0	740.686	0	60.0331	0.0154867	233.032	0	321.386	0.0210177
NZ_CP022657.1	Bacilli	Tumebacillus algifaecis strain THMBR28 chromosome, complete genome	4516965	53.04	54.1014	0.013289	518.377	0	1238.52	0	135.93	0	381.445	0	607.791	0.00110742	55.2194	0.0121816	161.001	0.00775194	268.384	0.0454042	32.4456	0.0321152	100.927	0.0177187	242.261	0.0564784
NZ_CP053348.1	Flavobacteriia	Winogradskyella forsetii strain HL857 chromosome, complete genome	4512651	34.73	3114	0	10959.3	0	22815.2	0	9391.75	0	3041.35	0	10267.6	0	9464.95	0	4329.22	0	8990.63	0	3022.11	0	1764.61	0	4999.8	0
NZ_CP046670.1	Gammaproteobacteria	Alteromonas mediterranea strain AltCH17 chromosome, complete genome	4512541	44.81	3463.5	0	10155.4	0	13662.7	0	4388.72	0	4958.22	0	6692.65	0	2465.81	0	2681.71	0	3219.14	0	761.003	0	794.719	0	1437.54	0
NC_014759.1	Cytophagia	Marivirga tractuosa DSM 4126, complete sequence	4511574	35.51	4954.27	0	18570.5	0	31956.4	0	7531.86	0	3109.49	0	13260.7	0	6178.36	0	4782.84	0	11819.2	0	1688.99	0	1561.11	0	5527.55	0
NC_015730.1	Alphaproteobacteria	Roseobacter litoralis Och 149, complete sequence	4505211	57.21	43.5879	0.0233074	586.138	0	1087.64	0	30.5347	0.0421754	228.054	0.00221976	363.18	0.0099889	32.8676	0.0344062	114.977	0.0133185	210.348	0.0710322	42.1509	0.0255272	102.89	0.0166482	256.431	0.0410655
NZ_AP022575.1	Actinobacteria	Mycobacterium shinjukuense strain JCM 14233 chromosome, complete genome	4504020	67.79	44.5524	0.02	215.58	0.00555556	306.321	0.0288889	122.289	0.00333333	564.924	0.00222222	613.417	0.00333333	319.991	0.00111111	1044.76	0	1642.01	0	664.07	0.00111111	974.036	0	2076.83	0
NZ_CP047241.1	Betaproteobacteria	Aquitalea denitrificans strain 5YN1-3 chromosome, complete genome	4502301	58.82	59.0359	0.0111111	106.3	0.0177778	337.401	0.0177778	40.5521	0.0288889	80.4511	0.0311111	187.599	0.104444	60.0089	0.0111111	104.13	0.0188889	214.794	0.0777778	24.6213	0.06	71.1323	0.0522222	216.587	0.0777778
NZ_CP023049.2	Flavobacteriia	Chryseobacterium piperi strain ATCC BAA-1782 chromosome, complete genome	4501946	35.28	4375.71	0	16861.9	0	28075	0	14490.1	0	4763.42	0	13697.9	0	14513.4	0	7121.81	0	13397.3	0	4105.3	0	2915.2	0	6761.29	0
NZ_LT615367.1	Gammaproteobacteria	Dickeya aquatica strain 174/2 chromosome 1, complete sequence	4501560	53.56	88.8695	0.00555556	440.336	0.00111111	999.338	0	62.7396	0.01	292.739	0.00222222	512.245	0.00888889	41.4496	0.0277778	154.653	0.0122222	267.037	0.0388889	20.5067	0.0888889	82.3798	0.0377778	150.064	0.214444
NC_007298.1	Betaproteobacteria	Dechloromonas aromatica RCB, complete sequence	4501104	59.25	14.3408	0.137778	59.7511	0.0711111	214.81	0.0755556	18.7912	0.0844444	46.2178	0.11	113.478	0.595556	31.2061	0.0355556	69.4795	0.0477778	144.979	0.26	22.143	0.0622222	64.5188	0.0588889	196.126	0.106667
NZ_CP063358.1	Gammaproteobacteria	Pseudomonas stutzeri strain ZDHY95 chromosome, complete genome	4500524	64.09	26.3272	0.0455556	56.2948	0.0633333	142.408	0.246667	66.7052	0.00888889	115.876	0.0155556	251.292	0.0466667	154.091	0.00444444	289.486	0.00222222	546.909	0.00333333	101.686	0.00444444	204.058	0.00444444	483.671	0.00444444
NZ_CP027668.1	Alphaproteobacteria	Phreatobacter cathodiphilus strain S-12 chromosome, complete genome	4494445	69.25	52.5629	0.0155902	171.223	0.00556793	401.768	0.0144766	214.453	0.00111359	509.179	0	722.255	0	1621.17	0	1515.35	0	2542.07	0	2203.24	0	1574.29	0	3098.31	0
NZ_LR027880.1	Clostridia	Roseburia intestinalis L1-82 chromosome 1, complete sequence	4493348	42.66	215.247	0	2460.83	0	5059.91	0	569.09	0	1089.96	0	3179.26	0	398.176	0	632.019	0	1758.88	0	97.6154	0.00668151	275.649	0.00222717	1027.08	0
NZ_CP016440.1	Betaproteobacteria	Bordetella pseudohinzii strain HI4681 chromosome, complete genome	4490371	66.64	17.0643	0.109131	44.2064	0.144766	132.1	0.339644	31.8937	0.0412027	91.2532	0.0300668	233.431	0.064588	194.825	0.00111359	336.314	0.00111359	582.259	0.00111359	355.26	0	347.353	0.00111359	844.918	0
NZ_CP030848.1	Sphingobacteriia	Sphingobacterium hotanense strain AMCC101218 chromosome, complete genome	4490254	41.21	1705.78	0	7534.24	0	13182.9	0	2160.13	0	1440.42	0	6877.86	0	1591.42	0	1613.75	0	4756.51	0	363.485	0	759.243	0	1942.78	0
NZ_CP060713.1	Actinobacteria	Nocardioides mesophilus strain KACC 16243 chromosome, complete genome	4488624	72.06	282.174	0.00111483	631.404	0	1367.37	0	930.313	0	1405.22	0	2293.02	0	2500.96	0	2593.61	0	5044.2	0	2394.46	0	1870.62	0	5270.42	0
NZ_CP053416.1	Gammaproteobacteria	Salmonella bongori strain 85-0051 chromosome, complete genome	4487548	51.26	230.366	0.00111483	889.197	0	2065.03	0	100.974	0.00557414	465.104	0	953.618	0	52.1252	0.0178372	237.394	0.00111483	460.41	0.00780379	32.6372	0.0457079	111.299	0.0222965	229.927	0.0624303
NZ_CP015581.1	Gammaproteobacteria	Tatumella citrea strain ATCC 39140 chromosome, complete genome	4487195	49.72	499.762	0	2190.46	0	4601.47	0	577.979	0	1359.43	0	2337.72	0	347.928	0	665.652	0	1007.52	0	72.1086	0.00668896	250.596	0.00334448	438.771	0.0100334
NC_015848.1	Actinobacteria	Mycobacterium canettii CIPT 140010059, complete sequence	4482059	65.62	40.2095	0.0234375	106.007	0.0200893	210.626	0.0714286	124.801	0.00558036	281.749	0.00558036	409.129	0.0167411	417.999	0.00111607	653.514	0	948.458	0	972.664	0	767.635	0	1432.26	0
NZ_LS483377.1	Gammaproteobacteria	Stenotrophomonas maltophilia strain NCTC10258 chromosome 1, complete sequence	4481118	66.63	34.4853	0.0323661	96.5268	0.0256696	259.808	0.046875	116.953	0.00334821	344.583	0.00223214	588.531	0.00334821	398.685	0	1062.28	0	1583.65	0	488.7	0	1019.32	0	1993.19	0
NZ_CP042304.1	Alphaproteobacteria	Devosia ginsengisoli strain Gsoil 520 chromosome, complete genome	4480314	63.66	32.9777	0.0412946	70.7829	0.046875	168.346	0.143973	46.3393	0.0279018	99.9368	0.0200893	272.673	0.0357143	381.306	0	512.313	0	1203.58	0	739.292	0	741.943	0	1995.09	0
NZ_AP019007.1	Gammaproteobacteria	Enterobacter oligotrophicus strain CCA6 chromosome, complete genome	4476585	54.3	77.7774	0.00893855	778.426	0	1430.61	0	63.7501	0.00893855	464.338	0	873.688	0	46.5888	0.0189944	224.122	0.00558659	481.618	0.00558659	22.6538	0.0681564	107.894	0.0156425	237.302	0.052514
NZ_CP013500.1	Alphaproteobacteria	Rhizobium esperanzae strain N561 chromosome, complete genome	4476427	61.34	35.2933	0.0256983	115.381	0.00893855	282.597	0.0212291	50.9323	0.0134078	86.2793	0.0178771	171.392	0.141899	102.826	0.00446927	222.472	0.00335196	378.489	0.00670391	266.139	0.00111732	394.189	0	685.528	0
NZ_CP019343.1	Gammaproteobacteria	Oceanicoccus sagamiensis strain NBRC 107125 chromosome, complete genome	4472079	47.7	1403.81	0	4296.52	0	7557.17	0	1032.56	0	2797.8	0	3406.79	0	435.229	0	1134.89	0	1562.7	0	110.076	0.00223714	315.211	0	539.241	0.0033557
NZ_CP009781.1	Gammaproteobacteria	Yersinia aldovae 670-83 chromosome, complete genome	4471090	47.69	385.766	0	1605.35	0	3013.73	0	265.036	0	791.4	0	1559.45	0	170.029	0	349.525	0.00111857	651.996	0	42.4976	0.0279642	141.042	0.0134228	298.894	0.0290828
NZ_CP023529.1	Gammaproteobacteria	Lelliottia amnigena strain FDAARGOS_395 chromosome, complete genome	4469608	52.86	101.179	0.00447928	822.547	0	1896.65	0	51.3725	0.012318	515.459	0	930.508	0	40.0034	0.0201568	238.377	0.00335946	426.514	0.00671892	26.0924	0.0515118	103.11	0.0167973	209.291	0.075028
NC_010681.1	Betaproteobacteria	Paraburkholderia phytofirmans PsJN chromosome 1, complete sequence	4467537	62.58	14.9066	0.160134	62.6733	0.0548712	167.295	0.172452	34.1419	0.0291153	84.7731	0.0279955	182.214	0.1243	121.872	0.00111982	245.913	0.00111982	384.961	0.0055991	296.795	0.00111982	460.901	0	597.805	0.00111982
NZ_CP041352.1	Betaproteobacteria	Casimicrobium huifangae strain SJ-1 chromosome, complete genome	4465898	62.39	14.2862	0.134378	49.6251	0.0828667	154.976	0.18813	29.3545	0.0347144	63.3627	0.0481523	153.495	0.195969	142.362	0.00671892	263.22	0.00447928	480.577	0.00447928	214.483	0.00335946	327.032	0.00111982	807.535	0
NZ_CP011568.3	Betaproteobacteria	Pandoraea thiooxydans strain DSM 25325 chromosome, complete genome	4464186	63.19	14.2172	0.15583	59.2343	0.0627803	136.396	0.30157	22.3779	0.0650224	76.5429	0.0347534	140.707	0.272422	44.6166	0.0134529	174.995	0.00448431	325.923	0.0134529	122.276	0.00336323	193.37	0.00336323	517.228	0.00112108
NZ_AP022562.1	Actinobacteria	Mycobacterium novum strain JCM 6391 chromosome, complete genome	4458926	68.58	122.431	0.00561167	382.753	0.00112233	583.586	0.00112233	596.831	0	1181.38	0	1457.36	0	3004.62	0	3047.11	0	5079.89	0	2855.35	0	2805.92	0	5782.09	0
NZ_AP023213.1	Deltaproteobacteria	Geobacter bremensis strain R4 chromosome, complete genome	4458493	60.54	51.0353	0.0190797	129.06	0.0145903	274.009	0.0448934	64.0699	0.013468	109.086	0.0213244	214.683	0.0774411	105.031	0.00561167	162.271	0.00673401	256.733	0.0527497	52.341	0.0190797	104.651	0.0213244	275.909	0.0426487
NZ_CP015381.1	Deltaproteobacteria	Desulfococcus multivorans strain DSM 2059 chromosome, complete genome	4455399	56.83	53.2935	0.0123457	209.093	0.00448934	407.792	0.00785634	57.9501	0.010101	157.752	0.0112233	250.612	0.043771	52.7021	0.013468	109.956	0.0157127	198.8	0.105499	35.6918	0.0280584	66.8235	0.0527497	161.198	0.195286
NZ_CP016210.1	Betaproteobacteria	Azoarcus olearius strain DQS-4 chromosome, complete genome	4451751	67.83	8.29249	0.351685	54.3479	0.0775281	171.926	0.141573	56.253	0.0146067	186.441	0.00337079	322.461	0.0168539	295.313	0.0011236	493.315	0	715.383	0	403.088	0.0011236	478.483	0	1067.86	0
NZ_LR134340.1	Gammaproteobacteria	Escherichia marmotae strain NCTC11133 chromosome 1, complete sequence	4450344	50.5	194.601	0.00224719	1072.89	0	3437.2	0	106.488	0.00337079	626.036	0	1669.5	0	69.4213	0.0101124	304.71	0.0011236	668.397	0.0011236	32.11	0.0426966	136.755	0.0123596	297.272	0.0325843
NZ_CP015249.1	Gammaproteobacteria	Dokdonella koreensis DS-123 chromosome, complete genome	4446619	70.35	27.559	0.0472441	122.577	0.015748	455.352	0.00899888	175.97	0.00224972	429.554	0	790.065	0	972.068	0	1274.39	0	1955.4	0	1016.26	0	1106.41	0	2697.31	0
NZ_CP065435.1	Gammaproteobacteria	Halomonas campisalis strain SS10-MC5 chromosome, complete genome	4441120	66.12	45.6268	0.0225225	86.3746	0.0315315	195.152	0.0822072	95.1827	0.0112613	175.362	0.0101351	325.564	0.0281532	195.865	0.00112613	339.638	0.00225225	563.151	0.00675676	96.1633	0.0112613	214.316	0.00563063	522.091	0.00675676
NZ_CP031769.1	Gammaproteobacteria	Salinimonas sediminis strain N102 chromosome, complete genome	4440293	48.21	754.465	0	2657.31	0	5821.01	0	635.781	0	1414.83	0	2924.13	0	316.735	0	544.602	0	1210.92	0	84.018	0.00675676	162.935	0.00900901	370.675	0.0135135
NZ_CP041091.1	Actinobacteria	Nocardioides sambongensis strain KUDC 5002 chromosome, complete genome	4434294	71.69	311.941	0	837.401	0	1391.38	0	875.49	0	2039.71	0	2613.09	0	2063.5	0	3906.55	0	5433.8	0	2010.49	0	3350.84	0	5305.77	0
NZ_LS483250.1	Gammaproteobacteria	Moritella yayanosii strain DB21MT 5 chromosome MORIYA	4433651	41.2	2109.34	0	11909	0	17328.5	0	3251.87	0	5893.52	0	8638.95	0	2487.17	0	3827.57	0	4464.34	0	684.491	0	1449.6	0	2079.08	0
NZ_CP014337.1	Flavobacteriia	Elizabethkingia bruuniana strain G0146 chromosome, complete genome	4433522	35.86	1868.85	0	13602.6	0	19723.3	0	4586.48	0	4039.17	0	9711.27	0	4655.05	0	3725.51	0	6786.72	0	1464.47	0	1771.85	0	3932.64	0
NC_008255.1	Cytophagia	Cytophaga hutchinsonii ATCC 33406, complete sequence	4433218	38.85	1469.61	0	5122	0	10379.1	0	2584.21	0	1929.44	0	4379.44	0	1901.8	0	1693.62	0	2701.74	0	580.608	0	708.169	0	1642.81	0
NZ_CP012266.1	Gammaproteobacteria	Cronobacter dublinensis subsp. dublinensis LMG 23823 chromosome, complete genome	4431067	57.84	55.8936	0.01693	275.361	0.00112867	617.961	0	43.119	0.027088	215.521	0.00790068	478.3	0.00790068	35.3824	0.0327314	179.637	0.00790068	396.85	0.013544	29.4779	0.0462754	112.786	0.0214447	250.365	0.0507901
NZ_CP007810.1	Gammaproteobacteria	Xanthomonas oryzae pv. oryzicola strain YM15 chromosome, complete genome	4430829	64.05	14.5225	0.14447	45.5665	0.133183	115.07	0.56772	43.7568	0.020316	92.8544	0.027088	193.739	0.0914221	126.681	0.00451467	260.514	0.00225734	580.458	0.003386	86.3356	0.00902935	273.077	0.00225734	717.977	0
NZ_CP041690.1	Alphaproteobacteria	Youhaiella tibetensis strain fig4 chromosome, complete genome	4430734	64.8	23.492	0.0553047	55.7368	0.0609481	137.865	0.286682	87.1659	0.00451467	148.736	0.00790068	318.024	0.020316	1141.57	0	983.441	0	1543.8	0	1769.99	0	1420.54	0	2699.9	0
NZ_CP044285.1	Cytophagia	Hymenobacter baengnokdamensis strain BRD72 chromosome, complete genome	4428884	59.78	65.914	0.0112994	230.812	0.00451977	2431.48	0	36.6095	0.0316384	132.173	0.0112994	2132.13	0	45.7171	0.020339	122.138	0.0112994	1722.24	0	55.8005	0.0146893	94.3346	0.0259887	970.681	0
NZ_CP011853.1	Actinobacteria	Gordonia phthalatica strain QH-11 chromosome, complete genome	4428727	68	154.189	0.00338983	400.493	0	629.912	0	514.497	0	1023.79	0	1262.12	0	1377.21	0	2183.47	0	2963.11	0	1900.16	0	2202.55	0	3168.57	0
NZ_CP019962.1	Clostridia	Eubacterium limosum strain ATCC 8486 chromosome, complete genome	4422837	47.19	182.129	0	852.429	0	1338.37	0	140.01	0.00226244	580.265	0	803.736	0	102.008	0.00452489	309.82	0	467.308	0.00452489	25.7298	0.0520362	128.87	0.010181	232.246	0.0622172
NC_017506.1	Gammaproteobacteria	Marinobacter adhaerens HP15, complete sequence	4421911	57.14	90.7355	0.00339367	271.226	0.00113122	637.692	0	105.914	0.00226244	181.702	0.00226244	305.261	0.0192308	95.8694	0.00339367	130.238	0.00791855	231.983	0.0554299	50.1794	0.0147059	86.4549	0.0260181	196.708	0.091629
NZ_CP033219.1	Alphaproteobacteria	Parasedimentitalea marina strain W43 chromosome, complete genome	4417125	55.79	75.2991	0.00339751	592.738	0	1246.91	0	84.6585	0.0011325	246.788	0	498.282	0	52.4153	0.015855	100.763	0.011325	222.953	0.0486976	20.8543	0.0872027	58.8849	0.0566251	180.993	0.101925
NZ_LT605205.1	Bacteroidia	Proteiniphilum saccharofermentans strain M3/6 chromosome I, complete sequence	4414963	43.63	341.719	0	3166.38	0	5585.53	0	1127.06	0	1687.89	0	3006.46	0	970.011	0	1254.04	0	1780.14	0	482.412	0	533.258	0	963.567	0
NC_008781.1	Betaproteobacteria	Polaromonas naphthalenivorans CJ2, complete sequence	4410291	62.53	16.8201	0.105442	45.9979	0.104308	125.702	0.407029	14.857	0.131519	41.9364	0.14059	102.478	0.740363	48.2586	0.0238095	103.817	0.0181406	212.734	0.0770975	17.0686	0.0986395	67.3949	0.0464853	256.012	0.0385488
NC_016048.1	Clostridia	Oscillibacter valericigenes Sjm18-20, complete sequence	4410036	53.32	56.624	0.00226757	359.594	0	690.039	0	44.685	0.00907029	235.395	0	396.944	0.00226757	39.8177	0.0147392	132.091	0.00113379	244.238	0.0306122	19.0234	0.100907	61.2847	0.0510204	148.421	0.269841
NC_007964.1	Alphaproteobacteria	Nitrobacter hamburgensis X14, complete sequence	4406967	61.71	23.7782	0.0658343	78.1535	0.0238365	181.257	0.107832	36.1841	0.0295119	71.944	0.0317821	148.74	0.273553	84.3478	0.00113507	162.177	0.00113507	283.001	0.0136209	221.556	0	292.931	0	585.352	0
NZ_CP017479.1	Flavobacteriia	Flavobacterium gilvum strain EM1308 chromosome, complete genome	4402594	35.17	2770.88	0	8408.06	0	17525.2	0	6646.61	0	2490.65	0	10149.8	0	5899.52	0	2851.47	0	6839.56	0	2200.35	0	1388.24	0	4753.88	0
NC_017731.1	Gammaproteobacteria	Providencia stuartii MRSN 2154, complete sequence	4402109	41.27	1114	0	5543.88	0	6949.39	0	1049.28	0	2478.81	0	3246.95	0	808.226	0	1111.83	0	1479.41	0	230.849	0	405.426	0	741.219	0
NZ_AP022609.1	Actinobacteria	Mycolicibacter hiberniae strain JCM 13571 chromosome	4396654	68.51	86.2083	0.0113766	301.934	0.00455063	470.043	0.0113766	327.829	0.00113766	770.429	0	905.441	0	1411.59	0	1571.42	0	2573.8	0	1245.44	0	1479.45	0	2600.6	0
NZ_CP038029.1	Sphingobacteriia	Sphingobacterium psychroaquaticum strain SJ-25 chromosome, complete genome	4396536	41.66	1840.86	0	4758.8	0	11478.8	0	2087.77	0	1998.74	0	5818.19	0	1303.69	0	1692.44	0	3145.73	0	526.126	0	898.842	0	1883.13	0
NZ_CP061527.1	Gammaproteobacteria	Shigella dysenteriae strain HNCMB 20080 chromosome, complete genome	4393662	51.26	257.976	0.0022779	1247.52	0	4912.43	0	104.115	0.0022779	777.562	0	2190.51	0	70.8219	0.0102506	361.05	0.00341686	757.334	0.00113895	30.553	0.0375854	142.315	0.00911162	312.532	0.0159453
NZ_LT906459.1	Bacteroidia	Odoribacter splanchnicus strain NCTC10825 chromosome 1, complete sequence	4392177	43.36	360.617	0	2117.86	0	3036.03	0	451.162	0	1239.97	0	2126.06	0	295.321	0	646.719	0	1251.05	0	187.594	0	292.166	0.00113895	642.599	0.0022779
NZ_CP033914.1	Flavobacteriia	Chryseobacterium shandongense strain G0239 chromosome, complete genome	4390955	36.88	1050	0	7790.73	0	13385.5	0	2774.18	0	2307.33	0	7020.11	0	2488.37	0	1423.62	0	4436.78	0	828.718	0	571.887	0.00113895	2881.34	0
NZ_CP045504.1	Deltaproteobacteria	Desulfovibrio sulfodismutans DSM 3696 chromosome, complete genome	4388462	63.64	66.2041	0.013683	120.533	0.0171038	224.305	0.0695553	61.8241	0.013683	137.702	0.0148233	247.926	0.0535918	73.8504	0.0114025	210.188	0.00684151	386.989	0.0193843	62.1522	0.013683	171.951	0.0114025	412.526	0.018244
NZ_CP035503.1	Betaproteobacteria	Rhodoferax sediminis strain CHu59-6-5 chromosome, complete genome	4387497	64.35	12.5371	0.191562	42.8361	0.155074	109.1	0.712657	29.2732	0.0296465	98.4617	0.00684151	164.034	0.188141	104.536	0.00114025	299.456	0.00114025	443.002	0.00114025	73.4354	0.00342075	251.357	0.00114025	631.98	0.00114025
NZ_CP020931.1	Gammaproteobacteria	Marinobacter salarius strain SMR5 chromosome, complete genome	4386892	57.17	96.5068	0.00570125	274.046	0.0022805	718.945	0.00114025	97.1176	0.00570125	173.579	0.00684151	333.182	0.022805	94.0334	0.00570125	136.728	0.00798176	232.849	0.059293	42.2144	0.013683	85.4034	0.0262258	187.204	0.0992018
NZ_CP030033.1	Actinobacteria	Cryobacterium soli strain GCJ02 chromosome, complete genome	4385465	68.41	87.5181	0.00912201	199.016	0.00114025	448.727	0.00342075	296.56	0	493.681	0	803.157	0	987.819	0	1190.29	0	1687.75	0	854.365	0	975.997	0	1939.71	0
NZ_LS483476.1	Bacilli	Bacillus lentus strain NCTC4824 chromosome 1, complete sequence	4384366	36.7	2484.36	0	9713.54	0	24050.3	0	6373.36	0	2123.47	0	11011.8	0	5928.61	0	2900.38	0	6166.17	0	1696.16	0	1485.32	0	3380.87	0
NC_018020.1	Spirochaetia	Turneriella parva DSM 21527, complete sequence	4384015	53.63	133.738	0.00114155	1401.4	0	2817.41	0	100.769	0.00114155	735.717	0	930.686	0	34.2152	0.0376712	217.83	0	307.716	0.0319635	30.7218	0.0422374	87.1599	0.0296804	180.402	0.118721
NZ_CP017754.1	Betaproteobacteria	Cupriavidus malaysiensis strain USMAA1020 isolate pure chromosome 1, complete sequence	4383984	67.96	17.4353	0.126712	51.8778	0.0833333	177.559	0.128995	63.5782	0.0125571	152.251	0.00913242	300.542	0.0239726	278.971	0	436.792	0	727.797	0	255.296	0	341.935	0	873.346	0
NZ_CP007511.1	Gammaproteobacteria	Pseudomonas balearica DSM 6083 strain DSM6083 (=SP1402) chromosome, complete genome	4383480	64.66	19.4171	0.0947489	49.3103	0.106164	135.568	0.332192	57.482	0.0114155	107.884	0.0171233	232.089	0.0513699	125.005	0.00228311	247.997	0.00114155	435.097	0.00456621	69.8069	0.00799087	160.163	0.00342466	484.411	0.00228311
NZ_CP028136.1	Flavobacteriia	Gramella fulva strain SH35 chromosome, complete genome	4380140	39.7	1163.81	0	7151.29	0	14144	0	1478.12	0	2746.65	0	5675.71	0	1212.45	0	1530.07	0	2636.7	0	393.788	0	581.635	0	1387.56	0
NC_014158.1	Actinobacteria	Tsukamurella paurometabola DSM 20162, complete sequence	4379918	68.41	115.281	0.00685714	405.497	0.00114286	578.694	0.00342857	375.469	0	983.012	0	1173.07	0	1144.46	0	1833.63	0	3116.26	0	1723.32	0	1964.3	0	3454.51	0
NZ_CP022989.1	Betaproteobacteria	Paraburkholderia aromaticivorans strain BN5 chromosome 1, complete sequence	4378888	63.23	11.7731	0.213714	42.1712	0.146286	128.837	0.372571	32.364	0.04	110.174	0.016	177.67	0.149714	106.543	0.00342857	329.509	0	456.222	0.00342857	251.96	0	476.036	0	814.477	0
NZ_CP023665.1	Bacilli	Bacillus paralicheniformis strain Bac84 chromosome, complete genome	4376831	45.84	231.113	0	2406.21	0	4196.22	0	579.878	0	1192.55	0	1948.16	0	442.899	0	693.576	0	895.365	0	202.376	0	288.249	0.00114286	543.696	0.00342857
NZ_CP015079.1	Actinobacteria	Nocardioides dokdonensis FR1436 chromosome, complete genome	4376707	72.26	196.991	0.00114286	711.631	0	1443.01	0	560.735	0	1428.75	0	2100.15	0	1484.36	0	2394.32	0	3909.88	0	1287.88	0	1748.11	0	4425.6	0
NZ_CP022986.1	Flavobacteriia	Chryseobacterium camelliae strain Dolsongi-HT1 chromosome, complete genome	4376354	41.81	481.314	0	3629.58	0	5591.55	0	699.093	0	1279.07	0	3061.64	0	704.542	0	1133.41	0	1906	0	269.201	0	493.72	0	1066.75	0
NZ_CP054027.1	Alphaproteobacteria	Rhizobium hidalgonense strain JKLM 19E chromosome, complete genome	4373438	61.47	37.9985	0.0228833	106.694	0.0160183	278.42	0.02746	49.6553	0.0183066	86.0328	0.0286041	161.597	0.157895	144.413	0.00228833	276.816	0.00114416	435.21	0.00343249	417.368	0	483.237	0.00114416	1011.47	0
NZ_CP013979.1	Actinobacteria	Agromyces aureus strain AR33 chromosome, complete genome	4373124	70.39	148.759	0.00114416	563.674	0	1081.17	0	572.155	0	1234.48	0	1786.01	0	1844.78	0	2373.57	0	3698.32	0	1855.91	0	2020.41	0	4606.66	0
NZ_CP009787.1	Gammaproteobacteria	Yersinia rohdei strain YRA chromosome, complete genome	4372253	47.03	491.002	0	1251.05	0	2822.75	0	328.39	0	698.977	0	1435.06	0	189.033	0.00114416	349.041	0	655.862	0	35.8973	0.020595	144.776	0.0125858	261.3	0.0400458
NZ_LR134328.1	Bacilli	Bacillus freudenreichii strain NCTC4823 chromosome 1, complete sequence	4368765	42.44	248.79	0.00114548	3769.78	0	8983.05	0	1146.51	0	1233.84	0	3169.28	0	1269.27	0	1391.99	0	1756	0	452.513	0	653.58	0	1086.97	0
NC_017964.1	Betaproteobacteria	Advenella kashmirensis WT001, complete sequence	4365995	54.88	167.694	0.00114548	968.691	0	1955.05	0	94.0534	0.00343643	369.504	0	655.25	0.00114548	48.9542	0.0171821	128.471	0.00801833	193.792	0.0882016	19.3009	0.0847652	57.732	0.0641466	138.336	0.294387
NC_023065.1	Alphaproteobacteria	Magnetospirillum gryphiswaldense MSR-1 v2, complete sequence	4365796	63.28	43.1662	0.0263459	81.1677	0.0320733	218.388	0.0630011	41.2924	0.0263459	74.7217	0.0343643	194.963	0.0893471	71.3332	0.0148912	139.971	0.0137457	478.439	0.00572738	117.795	0.00572738	149.647	0.0114548	646.509	0.00114548
NZ_CP045201.1	Alphaproteobacteria	Pseudopuniceibacterium antarcticum strain HQ09 chromosome, complete genome	4365781	63.31	24.6079	0.0538373	84.5788	0.0183276	190.541	0.107675	42.9019	0.0194731	99.7594	0.0137457	215.873	0.0641466	173.145	0.00229095	287.278	0.00114547	553.254	0.00114548	314.085	0	373.297	0	837.766	0
NZ_CP012268.1	Gammaproteobacteria	Cronobacter muytjensii ATCC 51329 chromosome, complete genome	4364114	57.69	31.6627	0.0527523	123.166	0.0206422	468.948	0.0114679	35.0212	0.043578	130.781	0.0183486	295.473	0.0389908	32.2844	0.0516055	155.466	0.0114679	271.638	0.0458716	29.227	0.0550459	120.086	0.021789	208.066	0.0837156
NZ_CP029642.1	Actinobacteria	Arthrobacter dokdonellae isolate rhizosphere chromosome, complete genome	4359122	66.42	47.746	0.0195178	124.257	0.010333	219.637	0.0642939	93.8097	0.00459242	252.391	0.00114811	356.79	0.00688863	316.061	0	558.875	0	732.102	0	421.548	0	481.656	0	1099.94	0
NZ_CP032509.1	Alphaproteobacteria	Georhizobium profundi strain WS11 chromosome, complete genome	4356607	62.3	27.1804	0.0574053	71.5144	0.0390356	182.249	0.10333	52.826	0.0149254	98.2585	0.0241102	203.504	0.0769231	312.35	0	402.541	0	564.76	0	614.705	0	632.426	0	1202.75	0
NZ_CP040812.1	Flavobacteriia	Antarcticibacterium flavum strain JB01H24 chromosome, complete genome	4353683	40.86	2040.34	0	4830.27	0	10914.5	0	2120.87	0	2302.06	0	5813.17	0	1572.72	0	1695.9	0	3264.61	0	363.425	0	634.793	0	1705.57	0
NC_017584.1	Alphaproteobacteria	Rhodospirillum rubrum F11, complete sequence	4352825	65.45	57.6833	0.0091954	101.661	0.0172414	247.892	0.0402299	67.3864	0.00804598	128.503	0.0103448	345.421	0.0126437	112.349	0.00229885	255.016	0.00229885	662.55	0.00114943	220.884	0.00229885	176.168	0.00574713	635.489	0.00114943
NZ_CP012395.1	Clostridia	Clostridium autoethanogenum DSM 10061 chromosome, complete genome	4352446	31.09	4285.65	0	18675.1	0	32547.6	0	11713.5	0	5485.3	0	13562.4	0	11423.8	0	5016.48	0	7332.25	0	4018.02	0	2263.75	0	4626.2	0
NZ_CP047897.1	Cytophagia	Nibribacter ruber strain BT10 chromosome, complete genome	4352178	50.29	671.286	0	1819.88	0	3862.05	0	751.798	0	1013.91	0	1938.61	0	351.495	0.00114943	531.455	0	948.421	0	65.8778	0.0114943	162.004	0.0103448	325.998	0.0287356
NZ_CP013019.1	Clostridia	Clostridium pasteurianum strain M150B chromosome, complete genome	4351863	29.94	9068.66	0	14034.6	0	23854.6	0	20709.3	0	7116.01	0	12917	0	19412	0	9108.52	0	9282.24	0	7392.22	0	3853.82	0	5650.69	0
NZ_CP034588.1	Alphaproteobacteria	Silicimonas algicola strain KC90 chromosome, complete genome	4351658	65.26	33.6635	0.037931	83.7827	0.0275862	217.611	0.0609195	83.4612	0.00344828	176.758	0.00344828	337.499	0.0137931	448.645	0	540.276	0	691.184	0	703.831	0	567.464	0	1099.23	0
NZ_CP012332.1	Deltaproteobacteria	Vulgatibacter incomptus strain DSM 27710 chromosome, complete genome	4350553	68.94	78.0378	0.00804598	206.607	0.00574713	489.139	0.00344828	375.372	0	548.006	0	965.548	0	1825.85	0	1594.85	0	2663.63	0	1784.37	0	1436.75	0	3332.62	0
NZ_CP012264.1	Gammaproteobacteria	Cronobacter condimenti 1330 strain LMG 26250 chromosome, complete genome	4347991	55.84	87.0009	0.00805524	500.832	0	1052.9	0	49.7096	0.0172612	328.323	0.00345224	579.351	0.00805524	35.481	0.0287687	179.09	0.00805524	334.873	0.0195627	25.7751	0.0506329	99.042	0.023015	192.078	0.0955121
NC_016940.1	Saprospiria	Saprospira grandis str. Lewin, complete sequence	4345237	46.36	1458.74	0	4078.59	0	5978.38	0	1067.92	0	2055.59	0	2820.56	0	455.745	0	798.327	0	1154.83	0	178.628	0	300.545	0.00115075	768.962	0
NZ_CP016020.1	Bacilli	Bacillus weihaiensis strain Alg07 chromosome, complete genome	4344873	36.48	3501.14	0	7309.63	0	27542.1	0	8859.18	0	2077.66	0	11800.4	0	7981.28	0	2332.04	0	7217.42	0	2254.18	0	1068.08	0	3909.09	0
NZ_CP048106.1	Cytophagia	Pontibacter pudoricolor strain BT214 chromosome, complete genome	4344619	45.44	1133.76	0	4531.55	0	7365.77	0	1413.11	0	1990.46	0	2873.48	0	800.06	0	1210.97	0	1683.01	0	241.945	0.00115207	418.183	0	747.083	0
NZ_CP050995.1	Flavobacteriia	Chryseobacterium gallinarum strain FDAARGOS_636 chromosome, complete genome	4337626	37.04	2510.55	0	14264.5	0	17795.4	0	7702	0	4039.12	0	10594	0	7409.08	0	5292.61	0	9489.57	0	2053.87	0	2177.19	0	4421.5	0
NZ_CP029487.1	Clostridia	Eubacterium maltosivorans strain YI chromosome, complete genome	4337501	47.83	134.084	0.0011534	656.182	0	1176.28	0	104.984	0.00461361	411.415	0	742.778	0	80.023	0.00922722	216.217	0.00346021	422.953	0.0161476	23.2423	0.0622837	95.4958	0.0299885	196.449	0.102653
NZ_CP022437.1	Bacilli	Virgibacillus necropolis strain LMG 19488 chromosome, complete genome	4337422	37.27	2165.35	0	10615.5	0	21415.9	0	10164.1	0	2045.68	0	10147	0	9898.31	0	4884.62	0	6964.58	0	3643.31	0	2292.87	0	4395.61	0
NZ_CP025491.2	Gammaproteobacteria	Legionella sainthelensi strain LA01-117 chromosome, complete genome	4333322	36.86	3887.01	0	13421.4	0	19651.4	0	9271.07	0	5675.83	0	9009.08	0	8121.67	0	6686.85	0	8292.26	0	2270.71	0	2481.81	0	4053.38	0
NZ_CP031223.1	Bacilli	Psychrobacillus glaciei strain PB01 chromosome, complete genome	4332095	35.97	2382.34	0	10669.8	0	20302.4	0	8658.55	0	2741.39	0	8620.55	0	8437.79	0	4361.52	0	5488.52	0	2720.05	0	2178.01	0	2885.94	0
NZ_CP014327.1	Alphaproteobacteria	Halocynthiibacter arcticus strain PAMC 20958 chromosome, complete genome	4329554	53.21	122.366	0.00231214	1143.81	0	2860.21	0	72.7508	0.0127168	408.674	0	911.926	0	19.1346	0.0924855	117.089	0.0115607	266.437	0.0265896	19.2204	0.0924855	76.4911	0.0265896	177.064	0.13526
NZ_CP041335.1	Betaproteobacteria	Chitinolyticbacter meiyuanensis strain SYBC-H1 chromosome, complete genome	4325960	63.53	17.0222	0.10289	42.9576	0.158382	128.295	0.380347	35.3932	0.0346821	70.5823	0.0473988	169.767	0.144509	69.0106	0.0115607	126.524	0.0138728	355.842	0.017341	27.7182	0.0520231	112.313	0.0184971	452.481	0.00578035
NC_018721.1	Flavobacteriia	Psychroflexus torquis ATCC 700755, complete sequence	4321832	34.53	6426.18	0	23104.8	0	23627	0	23336.7	0	3803.87	0	10679.4	0	23311.6	0	10697.9	0	14254.4	0	7382.42	0	4214.76	0	7242.57	0
NC_018017.1	Clostridia	Desulfitobacterium dehalogenans ATCC 51507, complete sequence	4321753	44.97	498.725	0	2723.84	0	4563.33	0	482.59	0	933.005	0	2228.26	0	374.513	0	462.411	0	1147.63	0	92.7334	0.00231481	219.435	0.00115741	468.67	0.00231481
NZ_CP022272.1	Gammaproteobacteria	Shewanella marisflavi strain EP1 chromosome, complete genome	4321452	50	487.865	0	1893.64	0	2802.42	0	562.932	0	1019.77	0	1207.56	0	287.204	0.00115741	460.435	0	575.432	0.00462963	89.0285	0.00810185	187.841	0.00694444	314.341	0.0243056
NZ_CP042220.2	Gammaproteobacteria	Dickeya poaceiphila strain NCPPB 569 chromosome, complete genome	4317154	52.73	83.805	0.00463499	577.633	0.00115875	1373.47	0	66.9599	0.0104287	418.063	0.00115875	757.373	0	49.6819	0.013905	210.732	0.0023175	370.244	0.0162225	28.6187	0.0544612	96.8058	0.0220162	188.654	0.110081
NC_014624.2	Clostridia	Eubacterium callanderi, complete sequence	4316707	47.5	127.334	0.0023175	645.018	0	1066.87	0	121.19	0.0023175	492.344	0	654.774	0	101.787	0.00347625	281.395	0.00115875	390.691	0.0115875	24.8416	0.0625724	116.794	0.0104287	206.119	0.0996524
NZ_CP041238.1	Alphaproteobacteria	Ensifer mexicanus strain ITTG R7 chromosome, complete genome	4316340	61.8	26.3411	0.0509849	83.4437	0.0254925	226.025	0.0567787	39.4281	0.0243337	83.7917	0.0254925	167.523	0.150637	200.68	0.00115875	319.211	0.00115875	419.485	0.00463499	659.331	0	707.674	0	1241.67	0
NZ_CP042941.1	Gammaproteobacteria	Atlantibacter hermannii strain ATCC 33651 chromosome, complete genome	4315318	54.33	147.572	0.0023175	814.611	0	1664.02	0	63.1167	0.0115875	423.81	0	751.025	0	36.0063	0.0301275	185.569	0.00579374	428.614	0.0104287	22.099	0.0695249	94.2481	0.0243337	217.548	0.0683662
NZ_CP052766.1	Gammaproteobacteria	Alteromonas pelagimontana strain 5.12 chromosome, complete genome	4314189	46.13	1735.93	0	5598.97	0	10296.7	0	1436.43	0	2399.95	0	5543.8	0	783.045	0	1197.59	0	2650.7	0	155.271	0.00232019	327.577	0.00116009	933.49	0
NZ_CP029736.1	Gammaproteobacteria	Providencia rettgeri strain AR_0082 chromosome, complete genome	4309166	40.3	1302.34	0	5206.01	0	7647.74	0	1087.92	0	2267.01	0	3721.45	0	782.944	0	1060.89	0	1742.01	0	226.754	0.00116144	368.324	0	898.809	0
NC_015064.1	Acidobacteriia	Granulicella tundricola MP5ACTX9, complete sequence	4309153	60.51	38.4453	0.0220674	140.755	0.0058072	336.097	0.00813008	56.376	0.010453	97.606	0.0220674	201.451	0.0847851	116.121	0.00348432	206.309	0.00232288	318.273	0.00929152	189.005	0.00116144	274.079	0	411.422	0.00464576
NZ_CP008849.1	Gammaproteobacteria	Alteromonas australica strain H 17 chromosome, complete genome	4308833	44.93	2702.69	0	8210.7	0	11668.7	0	3328.01	0	4360.77	0	5274.78	0	1943.14	0	2612.58	0	2991.46	0	481.408	0	712.111	0	1348.94	0
NC_013159.1	Actinobacteria	Saccharomonospora viridis DSM 43017, complete sequence	4308349	67.32	135.476	0.00116144	358.608	0	490.091	0.00116144	567.699	0	1143.5	0	1172.1	0	2437.66	0	2825.72	0	3054.99	0	2837.1	0	2509.8	0	3868.64	0
NZ_CP012257.1	Gammaproteobacteria	Cronobacter universalis NCTC 9529 chromosome, complete genome	4307096	57.85	29.0482	0.0499419	113.912	0.0209059	419.107	0.0150987	34.6328	0.0383275	140.863	0.0162602	299.687	0.0325203	34.834	0.0383275	146.591	0.0139373	257.883	0.0511034	31.2086	0.0429733	96.3876	0.0336818	179.975	0.11266
NZ_CP036422.1	Gammaproteobacteria	Halioglobus maricola strain IMCC14385 chromosome, complete genome	4306437	56.74	118.661	0.00348432	492.29	0	954.239	0	130.973	0.00348432	250.575	0.00348432	409.145	0.010453	108.398	0.00464576	162.798	0.0058072	267.757	0.0371661	55.6991	0.0127758	95.733	0.0232288	171.702	0.133566
NC_008700.1	Gammaproteobacteria	Shewanella amazonensis SB2B, complete sequence	4306142	53.59	252.101	0.00232288	1032.96	0	1824.55	0	251.747	0.00232288	514.698	0.00116144	815.535	0	121.495	0.00464576	206.983	0.00696864	347.958	0.0209059	23.485	0.0592334	73.1679	0.039489	155.571	0.171893
NC_011666.1	Alphaproteobacteria	Methylocella silvestris BL2, complete sequence	4305430	63.08	42.4076	0.0197445	94.1872	0.018583	223.449	0.0673635	50.8386	0.0127758	113.954	0.0116144	259.891	0.0360046	75.0617	0.00929152	234.919	0.00348432	526.321	0.00232288	321.129	0	284.962	0.00116144	797.564	0
NC_011979.1	Deltaproteobacteria	Geobacter daltonii FRC-32, complete sequence	4304501	53.47	107.066	0.00348837	522.98	0	956.948	0	161.818	0	298.422	0.00116279	493.248	0.00116279	123.754	0	174.349	0.00348837	288.228	0.0313953	42.6106	0.0267442	83.8927	0.0325581	164.263	0.176744
NC_018868.3	Gammaproteobacteria	Simiduia agarivorans SA1 = DSM 21679, complete sequence	4300227	55.83	82.9578	0.00697674	523.89	0	927.92	0	45.1384	0.0197674	226.604	0.00116279	444.362	0.0116279	42.2991	0.0244186	124.468	0.0127907	246.162	0.0453488	11.0868	0.236047	52.0939	0.0895349	131.175	0.351163
NZ_CP020906.1	Alphaproteobacteria	Rhizobium etli strain NXC12 chromosome, complete genome	4297568	61.32	35.6733	0.0314319	121.623	0.0116414	273.691	0.0337602	49.8749	0.0128056	88.2303	0.0209546	175.45	0.125728	110.588	0.00116414	216.417	0.00232829	406.303	0.00582072	276.862	0.00116414	356.922	0.00116414	684.828	0
NC_006513.1	Betaproteobacteria	Aromatoleum aromaticum EbN1, complete sequence	4296230	65.12	7.48054	0.463329	44.9063	0.118743	131.842	0.388824	37.4079	0.0221187	140.514	0.0104773	260.368	0.0384168	138.978	0.00232829	371.098	0	561.673	0.00116414	206.846	0.00116414	399.62	0	784.26	0
NZ_CP013940.1	Gammaproteobacteria	Cronobacter malonaticus LMG 23826 chromosome, complete genome	4294639	56.92	55.6584	0.020979	273.664	0.00466201	610.966	0.0034965	41.8571	0.032634	209.402	0.00815851	366.097	0.018648	36.2	0.0384615	159.556	0.0104895	291.816	0.032634	30.1368	0.048951	99.3639	0.02331	197.278	0.102564
NZ_CP019687.1	Bacilli	Paenibacillus larvae subsp. larvae strain ATCC-9545 chromosome, complete genome	4289950	44.16	427.578	0	1789.52	0	4994.84	0	401.22	0	859.622	0	2348.13	0	305.573	0	552.086	0	1166.8	0	130.495	0.00233372	281.781	0	520.279	0
NC_012881.1	Deltaproteobacteria	Desulfovibrio salexigens DSM 2638, complete sequence	4289847	47.09	375.739	0	3038.23	0	4271.13	0	1147.56	0	1123.13	0	1966.45	0	703.864	0	714.648	0	1069.91	0	162.11	0	277.731	0.00233372	442.024	0.00583431
NZ_LS483422.1	Gammaproteobacteria	Providencia heimbachae strain NCTC12003 chromosome 1, complete sequence	4286000	40.37	1754.55	0	8216.58	0	9868.93	0	1465.96	0	3132.31	0	4263.54	0	1036.18	0	1293.86	0	1948.64	0	325.325	0	509.519	0	1110.47	0
NZ_CP048796.1	Gammaproteobacteria	Providencia vermicola strain P8538 chromosome, complete genome	4280811	40.8	1235.27	0	6127.37	0	8240.51	0	1352.75	0	2466	0	3856.93	0	1100.52	0	1152.32	0	1725.22	0	312.91	0	420.775	0	871.158	0
NZ_CP020414.2	Spirochaetia	Leptospira interrogans serovar Copenhageni strain FDAARGOS_203 chromosome, complete genome	4280582	35.05	4124.94	0	17416.9	0	17259.4	0	10093.6	0	5950.11	0	8752.69	0	9252.67	0	5610.97	0	7568.86	0	4056.25	0	2387.47	0	4337.19	0
NZ_CP043473.1	Betaproteobacteria	Chromobacterium paludis strain IIBBL 257-1 chromosome, complete genome	4279774	63.63	14.1205	0.150877	55.0843	0.0748538	160.496	0.177778	19.2235	0.0888889	55.3799	0.0748538	170.542	0.145029	50.3338	0.0187135	109.936	0.0187134	333.761	0.0233918	19.4167	0.0877193	74.6768	0.0444444	414.119	0.0116959
NC_014541.1	Gammaproteobacteria	Ferrimonas balearica DSM 9799, complete sequence	4279159	60.22	83.6604	0.00584795	221.639	0.00233918	444.954	0.0140351	77.5571	0.00701754	150.644	0.0105263	286.208	0.0362573	118.316	0.00467836	226.196	0.00116959	358.043	0.0210526	52.7924	0.0140351	158.156	0.0105263	300.167	0.0315789
NZ_CP023559.1	Gammaproteobacteria	Salinicola tamaricis strain F01 chromosome, complete genome	4276240	65.68	36.5545	0.0385965	81.8551	0.0350877	205.544	0.0865497	77.3268	0.00701754	184.287	0.00350877	412.224	0.0105263	190.502	0.00116959	470.224	0.00116959	816.569	0	123.255	0.00467836	347.674	0.00116959	861.582	0
NZ_CP034759.1	Gammaproteobacteria	Litorilituus sediminis strain JCM 17549 chromosome, complete genome	4275717	39.44	12470.7	0	44188.1	0	37887.1	0	28336.9	0	18832.1	0	19765.7	0	23134.4	0	17327.6	0	19737.7	0	7021.77	0	5726.41	0	9378.22	0
NZ_CP060401.1	Gammaproteobacteria	Xenorhabdus nematophila strain SII chromosome, complete genome	4275642	43.84	213.105	0	1252.39	0	3363.02	0	222.233	0	957.781	0	1864.63	0	193.895	0	561.819	0	968.548	0	48.0606	0.019883	217.293	0.00116959	393.986	0.00935673
NZ_LT853882.1	Gammaproteobacteria	Xanthomonas fragariae strain PD885 chromosome 1, complete sequence	4272102	62.26	17.1241	0.107728	62.8635	0.059719	171.871	0.14637	36.6214	0.0257611	81.2165	0.0339578	201.638	0.0901639	84.5051	0.00702576	186.948	0.00936768	470.945	0.00819672	72.9958	0.0140515	208.314	0.00702576	661.931	0
NZ_CP027107.1	Gammaproteobacteria	Cronobacter sakazakii strain CS-931 chromosome, complete genome	4267208	57.02	71.523	0.00820633	355.457	0.00117233	814.947	0	46.8907	0.0222743	262.721	0.00586166	515.969	0.00586166	35.9788	0.038687	194.396	0.00820633	381.413	0.0152403	29.0336	0.0504103	128.409	0.0152403	242.361	0.052755
NZ_CP037953.1	Gammaproteobacteria	Permianibacter aggregans strain HW001 chromosome, complete genome	4266648	54.42	84.8734	0.00586166	1175.47	0	2433.23	0	67.4655	0.00937866	290.53	0.00117233	853.318	0	22.6037	0.0855803	80.552	0.031653	196.385	0.100821	24.7305	0.0726846	70.3008	0.0433763	163.127	0.154748
NZ_CP061511.1	Gammaproteobacteria	Mixta calida strain 5098PV chromosome, complete genome	4266405	56.86	56.1489	0.0152403	299.821	0.00234467	813.125	0	56.8319	0.0152403	257.497	0.00234467	618.548	0.00117233	48.138	0.017585	177.285	0.007034	473.704	0.00937866	35.9541	0.0363423	104.296	0.017585	278.205	0.0304807
NC_015514.1	Actinobacteria	Cellulomonas fimi ATCC 484, complete sequence	4266344	74.72	523.484	0	1961.08	0	3407.92	0	1656.17	0	4354.02	0	5332.19	0	4498.69	0	7700.67	0	10707.8	0	3319.08	0	5344.51	0	9493.43	0
NZ_CP012373.2	Gammaproteobacteria	Beggiatoa leptomitoformis strain D-402 chromosome, complete genome	4265317	40.49	4062.53	0	14714.3	0	17054.5	0	3748.32	0	5499.19	0	6928.25	0	2266.47	0	2186.54	0	3390.29	0	855.794	0	828.436	0	2139.95	0
NZ_CP019239.1	Betaproteobacteria	Rhodoferax saidenbachensis strain DSM 22694 chromosome, complete genome	4264855	60.95	49.7415	0.0176056	119.043	0.0140845	279.617	0.0340376	35.4383	0.0316901	67.5981	0.0528169	158.139	0.187793	89.3687	0.00469484	164.591	0.00704225	331.037	0.0140845	56.7387	0.0105634	151.66	0.00938967	398.627	0.00469484
NZ_CP041636.1	Alphaproteobacteria	Ferrovibrio terrae strain K5 chromosome, complete genome	4264634	63.63	23.0256	0.0528169	67.0036	0.0387324	149.272	0.223005	43.2266	0.0211268	120.523	0.0152582	244.054	0.0446009	238.762	0.00117371	520.841	0.00117371	1009.63	0	464.482	0.00117371	690.876	0	1884.9	0
NZ_CP013745.1	Actinobacteria	Arthrobacter alpinus strain A3 chromosome, complete genome	4264061	60.78	43.2995	0.0234742	137.084	0.00586855	295.343	0.0199531	55.2008	0.0152582	117.641	0.00821596	223.208	0.0528169	151.629	0.00234742	328.835	0.00117371	495.457	0.00234742	195.539	0.00234742	368.717	0	655.831	0
NZ_CP018622.1	Bacilli	Virgibacillus dokdonensis strain 21D chromosome, complete genome	4263520	36.58	3764.73	0	9527.88	0	22617.2	0	8286.42	0	3526.07	0	12448.5	0	7691.82	0	5756.48	0	8766	0	2635.37	0	2886.85	0	4540.57	0
NZ_CP019650.1	Gammaproteobacteria	Microbulbifer agarilyticus strain GP101 chromosome, complete genome	4255625	55.44	66.6141	0.012926	495.55	0.00117509	1145.98	0	59.6329	0.0141011	280.542	0.00117509	500.573	0.00470035	43.8951	0.0246769	133.405	0.00940071	238.037	0.0470035	14.602	0.148061	76.694	0.0376028	161.18	0.160987
NZ_CP033929.1	Flavobacteriia	Chryseobacterium indoltheticum strain ATCC 27950 chromosome, complete genome	4253895	34.28	2212.4	0	19911.3	0	27170.8	0	9050.54	0	7435.47	0	12794.8	0	8970.14	0	5055.61	0	9356.15	0	3012.61	0	2499.21	0	5935.95	0
NC_013521.1	Actinobacteria	Sanguibacter keddieii DSM 10542, complete sequence	4253413	71.89	306.552	0	795.331	0	1772.54	0	867.433	0	1718.4	0	2713.7	0	2147.14	0	3049.79	0	5902.08	0	2193.02	0	2536.16	0	6328.09	0
NZ_CP019791.1	Phycisphaerae	Anaerohalosphaera lusitana strain ST-NAGAB-D1 chromosome, complete genome	4250973	51.98	54.9836	0.0105882	753.626	0	1733.87	0	154.597	0.00117647	466.119	0	837.423	0	69.3885	0.00470588	222.015	0.00117647	349.932	0.00941176	32.5381	0.0341176	92.5413	0.02	191.099	0.0976471
NZ_CP040516.1	Flavobacteriia	Elizabethkingia miricola strain FL160902 chromosome, complete genome	4249586	35.73	5101.59	0	13252.2	0	19013.4	0	14146	0	4335.53	0	10068.5	0	13158.5	0	4676.27	0	9438.53	0	3951.85	0	1812.07	0	5582.88	0
NZ_CP015093.1	Alphaproteobacteria	Pelagibaca abyssi strain JLT2014 chromosome, complete genome	4246390	65.88	25.1819	0.0600707	90.0883	0.0223793	200.554	0.0895171	61.9905	0.0129564	174.211	0.00588928	333.486	0.0117786	540.033	0	746.366	0	952.446	0	784.522	0	1018.93	0	1525.04	0
NC_015164.1	Bacteroidia	Phocaeicola salanitronis DSM 18170, complete sequence	4242803	46.65	78.8023	0.00117925	452.327	0	1173.78	0	124.765	0	236.352	0	870.287	0	83.82	0	165.671	0.00235849	498.01	0	44.0096	0.0200472	101.146	0.0106132	286.689	0.0283019
NZ_CP019706.1	Gammaproteobacteria	Pantoea alhagi strain LTYR-11Z chromosome, complete genome	4239970	53.57	227.337	0.00118064	721.123	0	2075.35	0	146.899	0.00118064	447.979	0.00118064	1120.5	0	85.0491	0.00354191	226.077	0.00236127	509.327	0.00472255	37.1309	0.0271547	102.802	0.0212515	241.249	0.0460449
NZ_CP011883.2	Actinobacteria	Mycobacterium haemophilum DSM 44634 strain ATCC 29548 chromosome, complete genome	4235765	63.95	38.423	0.0224321	110.292	0.0094451	231.983	0.038961	92.4204	0.00354191	258.192	0.00118064	433.658	0.00354191	430.046	0	612.314	0	1219.34	0	872.222	0	857.499	0	1928.3	0
NZ_CP013119.1	Betaproteobacteria	Alcaligenes faecalis strain ZD02 chromosome, complete genome	4233756	56.83	112.074	0.00827423	205.934	0.00945627	860.356	0	120.054	0.00827423	179.207	0.0118203	358.534	0.0177305	63.0689	0.0141844	121.957	0.0189125	209.387	0.0839243	22.9781	0.0567376	69.9091	0.0508274	191.516	0.101655
NZ_CP015378.1	Bacilli	Fictibacillus phosphorivorans strain G25-29 chromosome, complete genome	4230665	39.35	1778.94	0	7467.63	0	12372.7	0	7502.68	0	2826.05	0	7010.47	0	6833.11	0	2550.43	0	5146.1	0	1748.93	0	994.249	0	2407.67	0
NZ_CP035492.1	Bacilli	Paenibacillus protaetiae strain FW100M-2 chromosome, complete genome	4228822	51.53	173.21	0.00118343	557.968	0	1516.65	0	94.2547	0.00710059	304.271	0.00118343	764.726	0	44.5676	0.0319527	139.826	0.0142012	310.051	0.0402367	41.0049	0.035503	115.753	0.0236686	256.557	0.052071
NZ_CP028901.1	Betaproteobacteria	Algicoccus marinus strain HZ20 chromosome, complete genome	4227194	55.54	150.473	0.00236686	254.719	0.00236686	1667.44	0	152.9	0.00236686	175.609	0.00828402	590.879	0.00118343	78.5403	0.0130178	114.615	0.0177515	210.876	0.0615385	39.9433	0.0295858	73.8684	0.0414201	165.823	0.140828
NZ_CP014841.1	Gammaproteobacteria	Dyella thiooxydans strain ATSB10 chromosome, complete genome	4227172	67.98	25.4249	0.0449704	71.7647	0.043787	238.803	0.0556213	92.5895	0.00473373	187.762	0.00591716	422.305	0.00710059	403.232	0	526.76	0	1171.69	0	392.22	0	465.18	0	1281	0
NC_013892.1	Gammaproteobacteria	Xenorhabdus bovienii SS-2004, complete sequence	4225498	44.97	121.658	0.00236686	979.617	0	2298.25	0	134.455	0.00236686	723.816	0	1247.37	0	105.944	0.0035503	418.451	0	589.538	0.00118343	32.3116	0.0366864	165.62	0.00473373	265.074	0.0390533
NC_020541.1	Gammaproteobacteria	Rhodanobacter denitrificans, complete sequence	4225490	67.45	12.3923	0.185799	50.4389	0.0911243	195.449	0.0911243	55.9477	0.0118343	139.792	0.00946746	324.22	0.0153846	296.24	0.00118343	433.867	0	795.114	0	383.036	0.00118343	482.763	0	1094	0
NZ_CP020919.1	Flavobacteriia	Flavobacterium kingsejongi strain WV39 chromosome, complete genome	4224053	39.77	1142.15	0	3412.24	0	7234.61	0	1141.69	0	1663.07	0	3753.96	0	680.661	0	995.987	0	2009.91	0	332.863	0	492.519	0	1137.67	0
NZ_AP022589.1	Actinobacteria	Mycolicibacter minnesotensis strain JCM 17932 chromosome, complete genome	4224047	67.1	69.435	0.0189573	206.063	0.00829384	399.944	0.014218	271.395	0.00118483	632.596	0	896.612	0	1297.8	0	1743.08	0	2614.85	0	1562.51	0	1753.75	0	3068.2	0
NC_006270.3	Bacilli	Bacillus licheniformis DSM 13 = ATCC 14580, complete sequence	4222597	46.19	194.545	0.00118483	2100.53	0	4311.52	0	368.853	0	1030.06	0	2022.79	0	272.93	0.00118483	530.313	0	802.509	0	141.022	0.00236967	239.956	0.00236967	500.022	0.00592417
NZ_CP037951.1	Gammaproteobacteria	Parashewanella tropica strain MEBiC05444 chromosome, complete genome	4222191	40.78	2425.19	0	4445.22	0	10618.5	0	2934.24	0	3634.43	0	6451.2	0	1791.27	0	2481.31	0	4058.01	0	471.428	0	808.197	0	1633.78	0
NZ_CP047180.1	Actinobacteria	Rathayibacter festucae strain VKM Ac-2802 chromosome, complete genome	4219997	72.47	345.026	0	963.87	0	2122.82	0	982.994	0	1878.48	0	3209.07	0	2608.53	0	3355.99	0	6787.21	0	2620.22	0	2951.12	0	7165.9	0
NZ_CP041694.1	Actinobacteria	Cellulosimicrobium cellulans strain NEB113 chromosome, complete genome	4219812	74.64	419.354	0	1515.52	0	2629.1	0	1229.1	0	2842.96	0	3918.97	0	3039	0	4306.09	0	7521.32	0	2541.24	0	3371.33	0	7016.85	0
NZ_CP037933.1	Flavobacteriia	Flavobacterium nackdongense strain GS13 chromosome, complete genome	4217227	36.2	2683.82	0	7805.36	0	21304.4	0	4690.39	0	2424.98	0	11235.2	0	3845.57	0	2277.66	0	7234.14	0	1627.96	0	1092.54	0	5150.26	0
NZ_CP047491.1	Gammaproteobacteria	Microbulbifer hydrolyticus strain IRE-31 chromosome, complete genome	4209307	57.6	39.6908	0.0356718	259.804	0	492.429	0.00118906	42.8858	0.0321046	169.437	0.00118906	271.091	0.0451843	58.0681	0.0154578	150.969	0.0059453	251.257	0.0523187	22.4851	0.0725327	88.0401	0.0428062	174.976	0.129608
NZ_CP045529.1	Actinobacteria	Luteimicrobium xylanilyticum strain HY-24 chromosome, complete genome	4208275	72.8	267.38	0.00118906	780.235	0	1383.54	0	822.06	0	1557.75	0	2301.14	0	2274.8	0	2625.29	0	5166.89	0	1878.68	0	2119.62	0	5748.42	0
NC_019897.1	Bacilli	Thermobacillus composti KWC4, complete sequence	4206343	60.57	28.2425	0.0463734	102.939	0.020214	211.88	0.0749108	34.6559	0.0309156	108.91	0.0154578	198.493	0.0963139	42.4003	0.0237812	115.655	0.0142687	220.081	0.0665874	49.873	0.0225922	136.347	0.00951249	282.395	0.0297265
NZ_CP014544.1	Gammaproteobacteria	Zhongshania aliphaticivorans strain SM-2 chromosome, complete genome	4204359	50.72	373.676	0	1536.99	0	4011.89	0	287.276	0.00119048	884.405	0	1606.99	0	117.466	0.00238095	317.552	0.00119048	554.904	0.00119048	28.752	0.0559524	93.2114	0.027381	216.908	0.077381
NC_002570.2	Bacilli	Bacillus halodurans C-125, complete sequence	4202352	43.69	891.039	0	4548.23	0	10172	0	5241.6	0	827.244	0	4642.11	0	3966.22	0	1634.07	0	3229.69	0	1170.85	0	721.969	0	1762.07	0
NZ_CP009687.1	Clostridia	Clostridium aceticum strain DSM 1496 chromosome, complete genome	4201318	35.29	5596.4	0	14614.1	0	22762.5	0	18464.8	0	4968.23	0	11091.2	0	17875.2	0	7998.91	0	9525.83	0	5694.2	0	2916.62	0	4228.77	0
NC_016629.1	Deltaproteobacteria	Desulfocurvibacter africanus subsp. africanus str. Walvis Bay, complete sequence	4200534	61.42	49.7472	0.0154762	96.7505	0.0119048	205.001	0.0678571	70.9685	0.00595238	114.765	0.00714286	202.767	0.0702381	140.88	0.00357143	207.743	0.00357143	361.997	0.00357143	63.0027	0.0107143	150.698	0.0047619	363.823	0.00357143
NZ_CP006664.1	Gammaproteobacteria	Edwardsiella anguillarum ET080813 strain 80813 chromosome, complete genome	4200387	58.72	42.055	0.0238095	201.082	0.00357143	353.83	0.0238095	53.0026	0.0142857	174.632	0.0047619	303.034	0.0357143	49.7099	0.0178571	157.184	0.00595238	279.445	0.0440476	29.4267	0.0488095	93.0193	0.0214286	180.501	0.12619
NZ_CP016094.1	Opitutae	Lacunisphaera limnophila strain IG16b chromosome, complete genome	4199284	66.48	28.8856	0.045292	85.7199	0.0369487	232.558	0.0536353	54.9358	0.0238379	190.33	0.00595948	421.027	0.0143027	162.397	0.00238379	372.635	0	987.851	0	163.346	0.00238379	379.932	0	1398.61	0
NZ_CP029451.1	Alphaproteobacteria	Sinorhizobium fredii CCBAU 25509 chromosome, complete genome	4198614	62.59	29.9618	0.0476758	66.967	0.0524434	177.05	0.141836	49.2535	0.0178784	86.3122	0.0297974	173.942	0.147795	248.816	0	252.798	0.00238379	518.42	0.0011919	462.624	0	487.881	0	1228.94	0
NC_018010.1	Cytophagia	Belliella baltica DSM 15883, complete sequence	4196595	36.81	1906.66	0	5260.01	0	14559	0	2791.36	0	1499.09	0	8414.82	0	2319.99	0	1395.88	0	5245.49	0	617.875	0	688.688	0	3225.78	0
NZ_FO704550.1	Gammaproteobacteria	Xenorhabdus doucetiae strain FRM16 chromosome, complete genome	4195202	45.71	143.28	0	891.678	0	2173.21	0	99.4864	0.00595948	469.423	0	1007.85	0	78.6792	0.00834327	226.791	0.0011919	426.46	0.00953516	24.7397	0.0655542	94.2212	0.0214541	198.46	0.106079
NC_014165.1	Actinobacteria	Thermobispora bispora DSM 43833, complete sequence	4189976	72.43	148.971	0.00238949	570.965	0	1258.78	0	470.197	0	1222.39	0	2050.17	0	1744.88	0	2279.73	0	4776.72	0	1324.5	0	1716.34	0	5244.84	0
NZ_CP034328.1	Alphaproteobacteria	Tabrizicola piscis strain K13M18 chromosome, complete genome	4189112	64.18	35.3426	0.0250896	85.0615	0.0250896	266.031	0.0298686	47.4907	0.00955795	103.798	0.0083632	270.682	0.0286738	242.797	0.00119474	321.385	0.00238949	732.042	0	489.694	0	354.732	0.00238949	1084.7	0
NZ_CP041025.1	Alphaproteobacteria	Emcibacter congregatus strain ZYLT chromosome, complete genome	4189011	51.52	84.3495	0.00955795	640.678	0	1503.21	0	57.3445	0.0155317	373.387	0	608.405	0	56.5897	0.0155317	190.623	0.00597372	310.757	0.0286738	39.8289	0.0250896	81.7553	0.037037	162.441	0.172043
NZ_LN614827.1	Gammaproteobacteria	Legionella fallonii LLAP-10 chromosome I, complete sequence	4181563	38.29	6042.17	0	20363.7	0	18371.5	0	16604	0	8126.34	0	12367.8	0	14513.1	0	9405.76	0	12022.6	0	4023.21	0	3451.83	0	5817.92	0
NZ_CP017114.1	Gammaproteobacteria	Cobetia marina strain JCM 21022 chromosome, complete genome	4176400	62.44	59.5913	0.0215569	101.129	0.0251497	230.209	0.0562874	101.151	0.0107784	164.305	0.011976	308.248	0.0251497	162.636	0.0011976	362.472	0.00239521	573.476	0.00479042	93.7481	0.011976	243.685	0.00359281	534.391	0.00718563
NZ_CP012621.1	Gammaproteobacteria	Zobellella denitrificans strain F13-1 chromosome, complete genome	4174222	63.83	62.5355	0.0143885	98.0147	0.0263789	223.731	0.0743405	65.0019	0.0143885	123.111	0.0191847	254.152	0.0443645	97.1923	0.00719424	209.673	0.00839329	412.804	0.0179856	35.2433	0.0323741	144.247	0.0131894	334.702	0.0263789
NZ_CP014646.1	Betaproteobacteria	Thauera humireducens strain SgZ-1 chromosome, complete genome	4171754	66.42	16.5003	0.107914	50.591	0.0791367	153.739	0.20024	71.8514	0.0119904	180.708	0.00719424	316.615	0.0227818	259.609	0.00239808	519.404	0	832.409	0	267.603	0.00239808	495.345	0	1168.05	0
NC_007712.1	Gammaproteobacteria	Sodalis glossinidius str. 'morsitans', complete sequence	4171146	54.7	135.493	0	447.958	0	972.358	0	69.5531	0.00479616	286.099	0	462.655	0.00239808	48.7109	0.00959233	149.02	0.00119904	262.163	0.0359712	28.8846	0.0467626	81.6834	0.0263789	154.076	0.215827
NC_010581.1	Alphaproteobacteria	Beijerinckia indica subsp. indica ATCC 9039, complete sequence	4170153	57.06	46.9099	0.0251799	264.585	0.00239808	749.312	0	58.251	0.0167866	145.814	0.00719424	305.888	0.0179856	69.9764	0.00719424	112.489	0.0131894	198.838	0.0899281	56.8063	0.0179856	89.783	0.0227818	222.457	0.0623501
NZ_LT907975.1	Deltaproteobacteria	Pseudodesulfovibrio profundus strain 500-1 chromosome DPRO, complete sequence	4168905	52.83	89.8743	0.0060024	423.14	0	947.529	0	149.542	0.00120048	311.932	0	529.658	0	118.31	0.00360144	188.31	0.00240096	278.718	0.027611	48.6276	0.0192077	80.9136	0.0228091	171.101	0.14886
NZ_LR778301.1	Betaproteobacteria	Denitratisoma oestradiolicum strain DSM 16959 chromosome I	4168563	62.1	24.5349	0.0564226	46.9091	0.118848	151.762	0.234094	43.4252	0.0156062	61.7289	0.0588235	137.583	0.331333	93.0349	0.00720288	145.45	0.0060024	248.294	0.0312125	91.8779	0.00720288	139.924	0.0060024	399.881	0.00840336
NZ_CP004387.1	Gammaproteobacteria	Alcanivorax pacificus W11-5 chromosome, complete genome	4168427	62.6	26.589	0.0588235	64.3995	0.0564226	169.141	0.134454	38.7301	0.0288115	79.1222	0.0384154	186.175	0.117647	89.5073	0.00960384	166.273	0.00720288	335.842	0.0228091	46.8566	0.0192077	124.966	0.0168067	364.047	0.0192077
NZ_CP002580.1	Betaproteobacteria	Burkholderia plantarii strain PG1 chromosome 1, complete sequence	4163767	68.36	16.918	0.109375	50.332	0.0961538	157.145	0.204327	43.3367	0.0192308	145.086	0.00841346	269.473	0.0384615	72.8724	0.00841346	282.711	0.00120192	421.308	0.00240385	164.783	0.00120192	254.08	0.00120192	867.563	0
NC_017910.1	Gammaproteobacteria	Shimwellia blattae DSM 4481 = NBRC 105725, complete sequence	4158725	56.51	112.382	0.00361011	467.697	0	926.401	0	79.0056	0.00842359	290.48	0.00120337	601.199	0.00240674	59.3229	0.0108303	186.273	0.00722022	425.745	0.0156438	23.7616	0.0734055	118.142	0.0156438	245.059	0.045728
NZ_AP022603.1	Actinobacteria	Mycolicibacterium fallax strain JCM 6405 chromosome	4156821	70.37	99.8963	0.00240674	321.158	0	596.227	0	288.854	0	727.578	0	1033.36	0	759.586	0	1378.74	0	2377.06	0	1006.22	0	1320.78	0	2775.68	0
NZ_CP053923.1	Alphaproteobacteria	Defluviicoccus vanus strain Ben 114 chromosome, complete genome	4156012	63.53	16.6165	0.10349	58.6609	0.0625752	181.487	0.109507	45.1178	0.0192539	109.236	0.0144404	252.201	0.0300842	176.353	0.00120337	347.555	0	583.063	0	330.526	0	452.832	0	900.841	0
NZ_CP045508.1	Deltaproteobacteria	Desulfolutivibrio sulfoxidireducens strain DSM 107105 chromosome, complete genome	4155851	64.07	71.4345	0.0144404	120.858	0.0180505	230.216	0.0649819	74.2597	0.0120337	135.393	0.0120337	272.917	0.0312876	88.9329	0.0108303	189.22	0.00722022	427.409	0.0132371	107.586	0.00481348	161.841	0.0120337	509.213	0.00962696
NZ_AP022594.1	Actinobacteria	Mycolicibacillus koreensis strain JCM 19956 chromosome, complete genome	4155701	69.31	89.0092	0.00601685	289.548	0	459.056	0.00240674	324.924	0	753.276	0	943.301	0	1400.68	0	1903.97	0	2646.03	0	1353.96	0	1664.93	0	3595.25	0
NZ_CP029364.1	Bacilli	Bacillus halotolerans strain ZB201702 chromosome, complete genome	4154245	43.81	276.285	0	2750.73	0	5721.15	0	825.401	0	1200.33	0	2612.41	0	776.807	0	841.161	0	1202.04	0	228.099	0	371.667	0	709.198	0
NC_014259.1	Gammaproteobacteria	Acinetobacter oleivorans DR1, complete sequence	4152543	38.73	2216.61	0	7945.8	0	11844.6	0	2101.2	0	4484.45	0	5176.41	0	1199.5	0	2385.38	0	2574.96	0	402.617	0.00120482	978.017	0	1836.02	0
NC_017668.1	Bacilli	Halobacillus halophilus DSM 2266, complete sequence	4150632	41.82	524.82	0	5135.32	0	11377.8	0	3496.72	0	1817.69	0	4863.77	0	3302.34	0	2100.42	0	2728.43	0	1055.03	0	820.675	0	1447.77	0
NC_023135.1	Alphaproteobacteria	Leisingera methylohalidivorans DSM 14336, complete sequence	4144900	62.37	33.2506	0.0386473	94.4471	0.0277778	222.244	0.0483092	31.1102	0.0398551	83.9573	0.0338164	183.039	0.113527	116.384	0	234.498	0	404.426	0.00483092	119.65	0	303.134	0	559.73	0
NZ_CP011663.1	Clostridia	Clostridium sporogenes strain DSM 795 chromosome, complete genome	4142990	27.98	2896.84	0	15829.8	0	28368.9	0	5794.37	0	6256.73	0	10641.3	0	5483.14	0	4701.03	0	5402.06	0	2211.13	0	2135.35	0	3390.59	0
NZ_CP020772.1	Bacilli	Halobacillus mangrovi strain KTB 131 chromosome, complete genome	4142697	41.56	1110.89	0	6312.22	0	15135.4	0	7783.02	0	1703.69	0	7068.39	0	6795.75	0	3338.68	0	4890.81	0	2087.66	0	1239.26	0	2234.54	0
NZ_CP012900.1	Gammaproteobacteria	Stenotrophomonas acidaminiphila strain ZAC14D2_NAIMI4_2 chromosome, complete genome	4138297	68.48	17.7563	0.118501	60.8274	0.0592503	193.072	0.114873	72.8172	0.00604595	160.692	0.00604595	336.907	0.0145103	493.353	0	446.179	0	952.93	0	482.196	0	413.642	0	1395.67	0
NZ_CP031093.1	Gammaproteobacteria	Hydrocarboniclastica marina strain soil36-7 chromosome, complete genome	4138060	58.05	75.4666	0.00967352	384.216	0	844.856	0	82.2307	0.00604595	175.915	0.00241838	342.95	0.0241838	99.3744	0.00483676	155.66	0.00362757	245.72	0.0471584	59.5249	0.0120919	117.128	0.0157195	251.838	0.0471584
NC_016041.1	Gammaproteobacteria	Glaciecola nitratireducens FR1064, complete sequence	4134229	42.3	4647.73	0	23204	0	23759.6	0	9153.19	0	6059.73	0	11532.3	0	7174.92	0	4662.58	0	6991.35	0	1647.6	0	1486.02	0	3529.35	0
NZ_CP027407.1	Alphaproteobacteria	Roseobacter denitrificans strain FDAARGOS_309 chromosome, complete genome	4133061	58.97	33.1607	0.0363196	339.388	0	729.191	0	24.2671	0.062954	141.038	0.00605327	242.496	0.0447942	44.7029	0.0254237	136.511	0.00726392	265.606	0.0363196	95.5981	0.00363196	164.873	0.00242131	356.389	0.0108959
NZ_CP009555.1	Betaproteobacteria	Burkholderia oklahomensis C6786 chromosome I, complete sequence	4132035	66.91	22.0501	0.0714286	68.2704	0.0569007	181.057	0.133172	48.3073	0.0181598	147.425	0.00605327	258.389	0.0508475	71.4774	0.00605327	235.374	0.00121065	434.292	0.00484262	121.781	0.00121065	271.54	0.00121065	814.422	0
NZ_CP039456.1	Flavobacteriia	Changchengzhania lutea strain SM1355 chromosome, complete genome	4130958	34.8	4686.42	0	23639.4	0	28669.2	0	8435.34	0	6297.38	0	14870	0	7474.23	0	4531.1	0	8870.41	0	2815.23	0	2184.14	0	5278.2	0
NC_012483.1	Acidobacteriia	Acidobacterium capsulatum ATCC 51196, complete sequence	4127356	60.5	24.9028	0.0484848	128.201	0.00242424	279.252	0.0121212	37.1447	0.0218182	84.5612	0.0145455	189.218	0.106667	88.8155	0.00242424	147.001	0.00242424	280.088	0.0121212	106.292	0.00242424	161.935	0.00242424	362.288	0.00363636
NZ_LR215980.1	Bacteroidia	Paraprevotella xylaniphila YIT 11841 isolate Paraprevotella xylaniphila 82A6 chromosome 1	4125322	48.48	80.3533	0.00606061	529.073	0	1214.27	0	140.755	0.00242424	293.408	0.00121212	750.024	0	88.0948	0.00484848	172.059	0.00484848	450.28	0.00363636	51.1469	0.0145455	115.249	0.0109091	285.136	0.030303
NZ_CP019419.1	Flavobacteriia	Polaribacter reichenbachii strain 6Alg 8T chromosome, complete genome	4125014	29.51	9572.11	0	17056.8	0	31501.1	0	25735.7	0	8655.01	0	17479.1	0	24877.5	0	13303.8	0	17466.5	0	9723.22	0	6043.02	0	9919.09	0
NZ_CP019870.1	Clostridia	Clostridioides difficile strain BR81 chromosome, complete genome	4124384	28.71	2634.54	0	13306.4	0	27242	0	10915.5	0	4026.66	0	12647.7	0	12025.6	0	4223.17	0	6607.64	0	3976.73	0	1876.01	0	3927.97	0
NZ_CP036536.1	Gammaproteobacteria	Salinimonas lutimaris strain DPSR-4 chromosome, complete genome	4123530	49.77	544.026	0	1760.09	0	3482.63	0	470.648	0	1064.64	0	1776.97	0	253.679	0.00121359	507.278	0	820.469	0	49.7951	0.0145631	156.468	0.00849515	328.256	0.0218447
NC_014151.1	Actinobacteria	Cellulomonas flavigena DSM 20109, complete sequence	4123179	74.29	467.511	0	1320.44	0	2218.5	0	1478.63	0	2671.37	0	3424.74	0	3897.57	0	4502.76	0	6797.63	0	3121.93	0	3400.25	0	6801.29	0
NZ_CP017715.1	Gammaproteobacteria	Marinobacter salinus strain Hb8 chromosome, complete genome	4121005	55.91	126.921	0.00485437	569.783	0	1173.97	0	186.153	0.00364078	289.142	0.00485437	495.6	0.00728155	86.9589	0.00606796	129.221	0.00849515	218.595	0.0679612	43.079	0.0182039	79.7224	0.0303398	153.965	0.179612
NZ_AP022843.1	Gammaproteobacteria	Halomonas hydrothermalis strain Slthf2 chromosome, complete genome	4120823	53.17	172.951	0.00364078	671.406	0	1878.88	0	159.099	0.00364078	371.417	0.00242718	952.389	0	88.9025	0.00970874	168.771	0.0121359	343.502	0.0254854	29.4114	0.0436893	71.3215	0.0461165	153.241	0.195388
NZ_AP017312.1	Bacilli	Aneurinibacillus soli strain CB4 chromosome, complete genome	4116770	45.89	229.738	0	1650.33	0	3786.21	0	1103.52	0	863.159	0	1951.53	0	822.395	0	756.462	0	1038.97	0	212.514	0	328.187	0	519.453	0
NC_019776.1	Oscillatoriophycideae	Cyanobacterium aponinum PCC 10605, complete sequence	4114099	34.96	4742.34	0	13536.9	0	15767.4	0	8813.63	0	5397.57	0	9553.24	0	7756.78	0	4555.9	0	7084.41	0	2897.61	0	2030.34	0	4455.45	0
NZ_CP020000.1	Gammaproteobacteria	Acinetobacter calcoaceticus strain CA16 chromosome, complete genome	4110074	38.73	2296.6	0	8630.17	0	10699.8	0	5912.34	0	3850.27	0	5829.45	0	5524.57	0	3853.47	0	4341.17	0	1553.87	0	1495.06	0	2492.76	0
NZ_CP046603.1	Gammaproteobacteria	Lysobacter soli strain XL170 chromosome, complete genome	4109802	67.65	28.6418	0.0365408	108.697	0.0182704	296.677	0.0280146	285.575	0	483.203	0	708.317	0	2293.58	0	1534.71	0	2465.22	0	3497.71	0	1711.79	0	4185.63	0
NC_003911.12	Alphaproteobacteria	Ruegeria pomeroyi DSS-3, complete sequence	4109437	64.22	29.5337	0.0499391	86.2051	0.0292326	214.113	0.0621194	41.6944	0.0304507	110.784	0.0170524	267.57	0.0377588	171.058	0.00243605	292.399	0.00243605	554.446	0.00121803	309.148	0	368.132	0.00121803	738.261	0
NZ_CP041660.1	Gammaproteobacteria	Catenovulum sediminis strain WS1-A chromosome 1, complete sequence	4108962	40.82	3179.93	0	14364.4	0	21467.4	0	5885.08	0	7685.99	0	11607.9	0	4321.93	0	4691.94	0	6315.5	0	1241.38	0	1593.34	0	3321.16	0
NZ_CP015217.1	Spirochaetia	Leptospira tipperaryensis strain GWTS#1 chromosome 1, complete sequence	4105414	42.43	4894.72	0	13446.6	0	19188.4	0	11847.3	0	6392.11	0	10444.8	0	8462.74	0	7030.7	0	9750.75	0	3412.45	0	2591.48	0	4510.76	0
NZ_CP032317.1	Cytophagia	Hymenobacter oligotrophus strain sh-6 chromosome, complete genome	4103907	60.5	66.1603	0.00487805	170.461	0.00731707	416.427	0.0097561	31.8525	0.0402439	106.844	0.0158537	268.251	0.0365854	74.3056	0.00365854	140.04	0.0109756	349.391	0.0121951	60.9415	0.00609756	112.955	0.0146341	347.96	0.0134146
NZ_CP032489.1	Chitinophagia	Arachidicoccus soli strain KIS59-12 chromosome, complete genome	4099663	36.42	6425.13	0	19867.9	0	30292.9	0	6727.45	0	7803.69	0	14482.7	0	4553.19	0	4273.96	0	7768.11	0	1748.15	0	1826.55	0	3948.19	0
NZ_CP017703.1	Bacilli	Aeribacillus pallidus strain KCTC3564 chromosome, complete genome	4089457	39.32	584.394	0	3538.26	0	12255.5	0	1128.65	0	1477.96	0	4139.49	0	1150.39	0	1258.93	0	1847.58	0	485.726	0	690.226	0	1293.43	0
NZ_LT828648.1	Nitrospiria	Nitrospira japonica isolate Genome sequencing of Nitrospira japonica strain NJ11 chromosome I, complete	4084817	58.96	59.4106	0.0134804	198.597	0.00245098	378.566	0.0110294	84.3039	0.00490196	128.061	0.00612745	227.479	0.057598	122.339	0.00122549	142.599	0.00490196	265.14	0.0355392	131.782	0.00122549	172.343	0.00490196	310.666	0.0196078
NZ_CP040709.1	Betaproteobacteria	Inhella inkyongensis strain IMCC1713 chromosome, complete genome	4084412	66.24	36.0898	0.0330882	77.3027	0.0367647	177.964	0.118873	75.7694	0.00367647	167.687	0.00612745	281.571	0.0269608	163.926	0.00122549	370.973	0.00122549	663.659	0.00122549	74.0209	0.00490196	266.792	0.00122549	774.451	0.00122549
NZ_CP015421.1	Alphaproteobacteria	Rhodovulum sulfidophilum strain SNK001 chromosome, complete genome	4082971	66.79	41.7746	0.0355392	94.7023	0.0281863	221.857	0.0747549	58.4653	0.0159314	165.874	0.00735294	296.474	0.0294118	210.066	0.00122549	460.198	0.00122549	735.46	0	243.811	0.00122549	463.48	0.00122549	845.13	0
NZ_CP024109.1	Bacilli	Bacillus cytotoxicus strain CH_13 chromosome, complete genome	4082665	35.86	2487.36	0	6805.84	0	22128.9	0	6839.36	0	1663.4	0	9630.77	0	6365.94	0	2459.94	0	6128.12	0	1962.46	0	1209.72	0	3228.77	0
NC_013960.1	Gammaproteobacteria	Nitrosococcus halophilus Nc 4, complete sequence	4079427	51.58	182.764	0.00122699	688.971	0	1742.24	0	81.0376	0.00858896	284.827	0.00122699	773.119	0	77.244	0.00981595	149.725	0.00858896	346.609	0.0184049	40.4405	0.0233129	84.0175	0.0220859	177.675	0.122699
NZ_CP044331.1	Alphaproteobacteria	Methylocystis parvus strain BRCS2 chromosome, complete genome	4075934	63.67	52.9567	0.0184049	100.3	0.0147239	228.541	0.0638037	68.2324	0.00736196	125.57	0.0110429	280.762	0.0282209	109.204	0.00245399	274.881	0.00122699	461.562	0.00368098	324.479	0	372.901	0.00122699	891.807	0
NZ_CP031416.1	Gammaproteobacteria	Gallaecimonas mangrovi strain HK-28 chromosome, complete genome	4071977	52.72	324.171	0	1183.29	0	1856.22	0	201.126	0.0012285	519.919	0	778.042	0	65.8163	0.017199	166.542	0.00859951	297.527	0.034398	11.7029	0.185504	61.6259	0.0552826	159.663	0.149877
NZ_CP022315.1	Bacilli	Virgibacillus phasianinus strain LM2416 chromosome, complete genome	4071214	39.52	819.734	0	5364.47	0	14363.5	0	1952.81	0	2020.1	0	5397.57	0	2082.49	0	2771.77	0	3330.13	0	751.351	0	1310.68	0	1973.66	0
NZ_CP015880.1	Alphaproteobacteria	Ensifer adhaerens strain Casida A chromosome, complete genome	4071185	62.83	22.4764	0.0614251	56.2938	0.0626536	166.816	0.136364	46.0478	0.0159705	89.0515	0.0208845	212.508	0.0552826	559.24	0	549.168	0	842.542	0	1428.17	0	1139.11	0	2075.24	0
NZ_CP065820.1	Gammaproteobacteria	Acinetobacter seifertii strain S21 chromosome, complete genome	4070688	38.4	1735.68	0	5071.77	0	9352.61	0	2256.69	0	2774.03	0	4024.75	0	1528.5	0	1724.13	0	2613.7	0	500.312	0	620.479	0	2084.78	0
NC_015677.1	Betaproteobacteria	Ramlibacter tataouinensis TTB310, complete sequence	4070193	70	53.3136	0.02457	123.648	0.017199	360.019	0.0110565	266.087	0	382.27	0.0012285	730.038	0	1242.19	0	1210.28	0	2287.66	0	909.433	0	873.895	0	1970.61	0
NC_011898.1	Clostridia	Ruminiclostridium cellulolyticum H10, complete sequence	4068724	37.4	3718.38	0	9792.89	0	20031.5	0	9353.88	0	4176.54	0	9501.51	0	8796.28	0	4772.96	0	6466.97	0	2620.51	0	2025.71	0	3179.1	0
NZ_CP054301.1	Gammaproteobacteria	Marinomonas primoryensis strain MPKMM3633 chromosome KMM3633, complete sequence	4068722	43.36	1519.58	0	6872.52	0	9158.41	0	1038.4	0	2635.86	0	5166.78	0	649.929	0	1291.87	0	2724.96	0	208.005	0.00246002	493.439	0	1687.54	0
NZ_CP010817.1	Flavobacteriia	Myroides profundi strain D25 chromosome, complete genome	4064534	33.85	4200.15	0	16940.5	0	24901.6	0	11437.4	0	5908.9	0	11906.2	0	11693.9	0	5147.38	0	9492.45	0	3974.21	0	2210.33	0	5760.46	0
NC_010554.1	Gammaproteobacteria	Proteus mirabilis HI4320, complete sequence	4063606	38.9	334.258	0	3567.45	0	7419.32	0	473.522	0	2099.32	0	3798.07	0	503.804	0	1268.44	0	1837.3	0	174.72	0.00246305	453.87	0	850.907	0
NC_014532.2	Gammaproteobacteria	Halomonas elongata DSM 2581, complete sequence	4061825	63.61	48.9192	0.0197044	76.5902	0.0344828	160.559	0.171182	93.1459	0.00738916	144.364	0.0123153	285.383	0.0270936	164.355	0.00246305	298.885	0.00246305	540.345	0.00246305	128.676	0.00369458	239.211	0.00492611	522.09	0.00369458
NZ_CP020715.1	Actinobacteria	Cnuibacter physcomitrellae strain XA(T) chromosome, complete genome	4061502	71.08	349.217	0	1065.27	0	2207.1	0	1157.45	0	2561.6	0	3888.27	0	3012.78	0	5110.74	0	8135.87	0	2771.61	0	4390.56	0	7941.84	0
NZ_CP016278.1	Betaproteobacteria	Diaphorobacter polyhydroxybutyrativorans strain SL-205 chromosome, complete genome	4061276	66.65	22.6972	0.0726601	51.3273	0.0997537	136.291	0.323892	53.5247	0.0160099	112.797	0.0172414	205.139	0.0837438	160.801	0.00123153	273.787	0.00123153	473.667	0.00246305	86.8125	0.00615764	178.515	0.00246305	558.683	0
NZ_CP016268.1	Gammaproteobacteria	Woeseia oceani strain XK5 chromosome, complete genome	4059891	57.83	47.2037	0.0221948	551.827	0	947.884	0	64.7493	0.00739827	244.819	0.00123305	329.101	0.0123305	46.053	0.0234279	93.8098	0.0160296	181.918	0.117139	97.6694	0.00493218	142.982	0.00739827	267.59	0.0234279
NC_015578.1	Spirochaetia	Treponema primitia ZAS-2, complete sequence	4059867	50.84	224.091	0	439.754	0.00123305	947.184	0	137.765	0.00123305	282.657	0.00123305	496.971	0.0147965	91.3142	0.00616523	167.91	0.00986436	300.082	0.0382244	48.0755	0.0160296	80.1016	0.0357583	167.465	0.136868
NC_014655.1	Cytophagia	Leadbetterella byssophila DSM 17132, complete sequence	4059653	40.41	2782.84	0	7671.52	0	20735.8	0	7644.08	0	2196.25	0	8441.31	0	6251.79	0	3321.38	0	5177.41	0	1758.37	0	1146.36	0	2444.82	0
NZ_CP024941.1	Betaproteobacteria	Paraburkholderia terricola strain mHS1 chromosome mHS1_A, complete sequence	4059171	63.77	14.6667	0.150432	49.3994	0.0998767	139.984	0.294698	37.6186	0.0246609	112.368	0.0172626	190.056	0.108508	178.174	0.00123305	350.081	0	449.523	0.00123305	405.625	0	578.865	0	762.665	0
NZ_LR723670.1	Alphaproteobacteria	Rhizobium flavum strain YW14 chromosome 1, complete sequence	4055910	61.93	37.2388	0.0246609	90.7579	0.0160296	198.083	0.0937115	64.8996	0.00739827	86.4068	0.0197287	198.407	0.0937115	233.091	0.00246609	288.934	0.00123305	502.727	0.00246609	564.595	0	471.236	0	1065.52	0
NZ_CP021435.1	Gammaproteobacteria	Halomonas beimenensis strain NTU-111 chromosome, complete genome	4053030	68.4	70.2858	0.0111111	118.031	0.0259259	333.016	0.0296296	113.129	0.00493827	213.135	0.0037037	515.803	0.00493827	217.205	0.00123457	400.209	0.00123457	812.763	0	114.163	0.0037037	244.376	0.00246914	780.643	0
NZ_CP021238.1	Actinobacteria	Mycobacterium lepraemurium strain Hawaii chromosome, complete genome	4050523	69	88.1678	0.00864198	335.226	0.00123457	634.263	0	530.398	0	1023.42	0	1341.63	0	3319.45	0	2846.49	0	4747.42	0	3783.18	0	2627.32	0	6457.29	0
NZ_CP038853.1	Gammaproteobacteria	Pantoea vagans strain LMG 24199 chromosome, complete genome	4050173	55.62	84.3428	0.00987654	497.312	0.00123457	1106.62	0	77.8278	0.00987654	358.964	0.00123457	909.066	0	59.3053	0.00987654	220.953	0.00740741	616.792	0.00493827	30.5664	0.0345679	123.487	0.0148148	335.941	0.017284
NZ_CP039287.1	Betaproteobacteria	Cupriavidus necator H16 chromosome 1, complete sequence	4049965	66.47	14.8589	0.138443	41.8156	0.147095	161.47	0.184178	62.4564	0.00865266	132.529	0.00865266	330.584	0.00988875	479.06	0	616.182	0	1277.63	0	492.251	0	611.69	0	1588.32	0
NC_019940.1	Gammaproteobacteria	Thioflavicoccus mobilis 8321, complete sequence	4048921	65.64	27.6334	0.0457355	84.3637	0.0271941	172.991	0.153276	47.002	0.0185414	157.535	0.00865266	293.365	0.0210136	80.4111	0.00618047	245.639	0.00123609	476.412	0.00247219	131.724	0.00123609	237.79	0.00123609	671.029	0
NC_016894.1	Clostridia	Acetobacterium woodii DSM 1030, complete sequence	4044777	39.34	781.9	0	4734.85	0	7701.41	0	933.263	0	2864.14	0	4424.07	0	734.237	0	1710.64	0	2265.47	0	381.388	0	797.336	0	1111.7	0
NC_008825.1	Betaproteobacteria	Methylibium petroleiphilum PM1, complete sequence	4044195	69.2	38.0251	0.0247525	137.201	0.00742574	322.451	0.0148515	209.476	0.00123762	522.374	0	609.339	0	840.34	0	1455.62	0	1691.34	0	857.928	0	1067.06	0	1996.35	0
NC_018518.1	Betaproteobacteria	Bordetella pertussis 18323, complete sequence	4043846	67.69	15.7665	0.116337	60.8913	0.0556931	233.445	0.0556931	41.9864	0.0136139	203.6	0.00371287	401.673	0.0049505	199.811	0.00123762	774.989	0	1042.05	0	213.453	0.00123762	563.611	0.00123762	1380.39	0
NZ_CP061205.1	Alphaproteobacteria	Kordiimonas pumila strain N18 chromosome, complete genome	4041658	47.44	713.647	0	3484.13	0	6289.8	0	717.869	0	1813.82	0	2894.36	0	361.615	0	728.374	0	1170.6	0	58.8675	0.0111386	171.471	0.00247525	372.221	0.00742574
NZ_CP040818.1	Alphaproteobacteria	Paraoceanicella profunda strain D4M1 chromosome, complete genome	4039866	70.04	31.3842	0.0421314	111.696	0.0173482	305.155	0.016109	103.843	0.00371747	248.026	0.00123916	417.328	0.00371747	789.125	0	863.27	0	1099.31	0	651.931	0	712.695	0	1154.48	0
NZ_LR134531.1	Gammaproteobacteria	Pragia fontium strain NCTC12284 chromosome 1, complete sequence	4038704	45.25	659.807	0	2878.84	0	5410.55	0	422.521	0	1830.39	0	3005.1	0	237.601	0	899.501	0	1404.46	0	81.8229	0.0086741	322.385	0.00247831	552.56	0.00619579
NZ_CP025333.1	Actinobacteria	Brevibacterium aurantiacum strain SMQ-1419 chromosome, complete genome	4038634	62.71	97.9049	0.00371747	155.497	0.00619579	280.554	0.0272615	152.55	0.00123916	248.033	0.00247831	445.823	0.00247831	336.313	0	496.696	0	894.387	0	565.38	0	650.247	0	1240.88	0
NZ_AP018711.1	Alphaproteobacteria	Sphingosinicella microcystinivorans strain B-9 chromosome, complete genome	4036662	63.92	14.2677	0.148699	44.1271	0.142503	144.575	0.270136	34.6109	0.0247831	96.0573	0.0173482	206.356	0.0681537	80.1039	0.00743494	245.115	0.00371747	394.933	0.00743494	175.104	0.00371747	320.952	0.00247831	609.277	0
NZ_CP045720.1	Gammaproteobacteria	Pantoea eucalypti strain LMG 24197 chromosome, complete genome	4035995	54.57	113.543	0.00743494	632.436	0	1393.12	0	117.045	0.00619579	412.825	0	790.689	0	72.5785	0.0123916	230.778	0.00247832	479.738	0.0123916	34.3471	0.0408922	109.666	0.0210657	254.175	0.0371747
NZ_CP024934.1	Betaproteobacteria	Paraburkholderia graminis strain PHS1 chromosome PHS1_A, complete sequence	4031601	63.32	18.2605	0.1067	60.3894	0.0645161	199.468	0.0942928	42.0681	0.0186104	114.003	0.00992556	243.376	0.0508685	232.544	0	419.209	0	504.019	0.00124069	491.427	0	828.4	0	1246.29	0
NZ_CP051464.1	Bacilli	Bacillus mojavensis strain UCMB5075 chromosome, complete genome	4031121	43.78	244.751	0	2550.92	0	4919.3	0	654.149	0	1122.91	0	2558.39	0	554.769	0	671.784	0	1194.19	0	208.29	0	318.94	0.00124069	595.704	0.00248139
NZ_CP049246.1	Sphingobacteriia	Sphingobacterium lactis strain DSM 22361 chromosome, complete genome	4030188	44.05	244.593	0	1269.22	0	4770.96	0	376.847	0	549.766	0	2271.2	0	365.64	0	533.108	0	1181.59	0	165.097	0	292.183	0.00124069	670.302	0
NZ_AP022605.1	Actinobacteria	Mycolicibacterium doricum strain JCM 12405 chromosome	4029398	67.51	74.4788	0.00496894	247.052	0.00124224	446.296	0.00372671	337.006	0	707.308	0	839.39	0	1362.39	0	1752.99	0	1983.77	0	1838.4	0	1929.98	0	2368.43	0
NZ_CP034148.1	Gammaproteobacteria	Pantoea agglomerans strain L15 chromosome, complete genome	4029228	55.58	109.996	0.00745342	570.431	0	1231.3	0	92.0628	0.00745342	376.06	0.00124224	824.255	0	65.8871	0.0149068	221.181	0.00372671	555.883	0.00496894	34.5735	0.0360248	117.924	0.0198758	299.816	0.0285714
NZ_CP034035.1	Gammaproteobacteria	Brenneria rubrifaciens strain 6D370 chromosome, complete genome	4028093	52.55	77.9714	0.00869565	312.039	0.00124224	1013.17	0	43.3372	0.0273292	230.986	0.00372671	426.276	0.0111801	32.6687	0.0409938	145.574	0.0111801	252.874	0.0509317	19.2913	0.103106	66.9044	0.0534161	160.992	0.178882
NZ_CP023567.1	Gammaproteobacteria	Erwinia pyrifoliae strain EpK1/15 chromosome, complete genome	4027225	53.41	128.692	0.00248447	424.649	0	1035.6	0	95.7839	0.00496894	317.342	0.00124224	634.328	0	57.5427	0.0124224	183.966	0.00372671	377.489	0.0173913	22.3481	0.0795031	90.0191	0.0273292	187.979	0.100621
NZ_CP053376.1	Bacilli	Bacillus amyloliquefaciens strain WF02 chromosome, complete genome	4026648	46.51	205.023	0.00248447	2193.41	0	4327.49	0	245.72	0.00124224	1236.16	0	1984.77	0	191.043	0.00248447	606.533	0.00124224	724.264	0.00124224	121.147	0.00372671	254.22	0.00124224	497.784	0.00496894
NZ_CP041970.1	Gammaproteobacteria	Acinetobacter dispersus strain NCCP 16014 chromosome, complete genome	4024840	40.73	1020	0	4433.11	0	12587.8	0	1159.01	0	2018.8	0	4988.1	0	675.87	0	1330.84	0	2600.26	0	171.943	0.00248756	482.573	0	1636.21	0
NC_014830.1	Actinobacteria	Intrasporangium calvum DSM 43043, complete sequence	4024382	70.7	257.787	0	688.611	0	1451.97	0	922.51	0	1649.31	0	2575.82	0	2793.42	0	3514.5	0	5177.17	0	2915.82	0	3054.16	0	5432.85	0
NZ_CP038033.1	Gammaproteobacteria	Nitrosococcus wardiae strain D1FHS chromosome, complete genome	4022640	50.65	184.837	0.00373134	578.865	0	2128.96	0	123.698	0.00373134	302.49	0.00124378	985.048	0	104.789	0.00373134	171.354	0.00497512	433.923	0.00497512	42.7587	0.0161692	89.1237	0.0273632	192.09	0.10199
NZ_CP047156.1	Spirochaetia	Epidermidibacterium keratini strain EPI-7 chromosome, complete genome	4018808	67.34	128.515	0.00498132	416.181	0	655.507	0	587.161	0	1520.98	0	1586.14	0	2118.1	0	3879.71	0	4219.8	0	2434.93	0	3613.93	0	4990.94	0
NZ_CP029843.1	Gammaproteobacteria	Lysobacter maris strain HZ9B chromosome, complete genome	4018049	69.04	32.9164	0.0386052	106.13	0.0273973	378.447	0.0174346	181.422	0.00124533	352.318	0	714.507	0	870.813	0	1021.4	0	1507.96	0	1091.17	0	885.149	0	1836.82	0
NZ_CP038267.1	Actinobacteria	Nocardioides euryhalodurans strain MMS17-SY117 chromosome, complete genome	4017744	72.24	422.874	0	1229.8	0	2789.77	0	1451.62	0	2765.05	0	4332.9	0	4205.38	0	5060.52	0	9283.52	0	3729.32	0	4013.13	0	9739.67	0
NZ_CP023704.1	Bacilli	Bacillus thermoamylovorans strain SSBM chromosome, complete genome	4016170	37.52	2235.32	0	5743.45	0	17692.5	0	4452.96	0	3127.43	0	9280.47	0	3426.91	0	2699.37	0	4590.27	0	1643.32	0	1333.45	0	2748.82	0
NZ_CP023009.1	Gammaproteobacteria	Lonsdalea britannica strain 477 chromosome, complete genome	4015569	55.11	27.5861	0.0510585	407.913	0	732.709	0	42.6519	0.0261519	274.202	0.00124533	475.523	0.00249066	39.9933	0.0286426	160.476	0.00747198	311.553	0.0199253	31.6273	0.0423412	85.3584	0.0236613	202.156	0.0884184
NC_014664.1	Alphaproteobacteria	Rhodomicrobium vannielii ATCC 17100, complete sequence	4014469	62.25	24.7177	0.0660848	61.7259	0.0660848	191.633	0.105985	35.8367	0.0299252	71.9292	0.0448878	173.885	0.133416	77.5497	0.00498753	145.972	0.00498753	395.989	0.00249377	167.633	0	225.531	0	721.006	0
NZ_CP036150.1	Spirochaetia	Oceanispirochaeta crateris strain K2 chromosome, complete genome	4012482	43.24	707.715	0	4230.1	0	6415.21	0	3079.89	0	1480.64	0	3195.57	0	2486.25	0	1420.93	0	1957.65	0	668.849	0	521.029	0	821.609	0
NZ_CP048852.1	Bacilli	Bacillus tequilensis strain EA-CB0015 chromosome, complete genome	4012371	43.74	208.947	0	2764.73	0	5093.83	0	755.781	0	1185.45	0	2087.26	0	717.217	0	732.906	0	908.073	0	205.623	0	314.662	0.00124688	518.76	0.00124688
NZ_CP022196.1	Alphaproteobacteria	Celeribacter ethanolicus strain TSPH2 chromosome, complete genome	4009276	61.33	32.6851	0.0362047	134.737	0.0149813	290.791	0.0324594	32.8833	0.0362047	98.7108	0.0274657	206.042	0.0898876	71.9506	0.0137328	183.265	0.00499376	375.923	0.0149813	101.302	0.00749064	208.985	0.00374532	529.381	0
NC_008609.1	Deltaproteobacteria	Pelobacter propionicus DSM 2379, complete sequence	4008000	59.02	64.6736	0.00873908	155.575	0.00998752	306.707	0.0349563	65.1593	0.00873908	122.556	0.0124844	211.981	0.082397	77.7762	0.0062422	115.371	0.0137328	209.066	0.0848939	34.0939	0.0374532	62.6349	0.0736579	163.285	0.1598
NZ_CP016359.1	Flavobacteriia	Gramella flava JLT2011 chromosome, complete genome	4007868	42.14	294.381	0.00124844	2987.19	0	7163.14	0	643.151	0	1411.19	0	3345.16	0	577.046	0	1268.57	0	1985.19	0	220.076	0.00124844	475.675	0.00124844	1121.51	0
NZ_CP027433.1	Actinobacteria	Gordonia iterans strain Co17 chromosome, complete genome	4006485	68.96	140.81	0.00749064	515.236	0	617.687	0	397.116	0	1292.56	0	1499.84	0	1025.37	0	2719.69	0	3857.77	0	1016.63	0	2662.04	0	4435.17	0
NZ_CP035765.1	Alphaproteobacteria	Sphingomonas paucimobilis strain AIMST S2 chromosome, complete genome	4005505	65.73	30.0802	0.0387016	70.8669	0.0349563	221.255	0.0524345	73.4541	0.0137328	174.808	0.00998752	434.012	0.00499376	484.586	0	820.804	0	1423.77	0	899.554	0	1344.15	0	2674.78	0
NC_019902.2	Gammaproteobacteria	Thioalkalivibrio nitratireducens DSM 14787, complete sequence	4002350	66.5	20.5227	0.06	94.9485	0.02	220.164	0.0575	86.7263	0.005	297.108	0.00375	480.982	0.00375	797.908	0	1049.63	0	1712.38	0	896.373	0	1167.11	0	2520.71	0
NC_016599.1	Flavobacteriia	Owenweeksia hongkongensis DSM 17368, complete sequence	4000057	40.23	8079.11	0	46025.7	0	40528.5	0	24940.9	0	3802.72	0	16005.7	0	20822.3	0	12374.9	0	20663.8	0	5422.37	0	4124.39	0	10139.7	0
NC_014933.1	Bacteroidia	Bacteroides helcogenes P 36-108, complete sequence	3998906	44.72	138.593	0.00125156	930.666	0	1594.8	0	347.394	0	487.159	0	928.699	0	277.113	0	346.01	0	676.51	0	86.0529	0.00750939	174.544	0.00625782	328.884	0.0137672
NZ_CP011494.1	Gammaproteobacteria	Marinobacter psychrophilus strain 20041 chromosome, complete genome	3998597	53.84	128.968	0.00125156	632.419	0	1166.21	0	110.056	0.00500626	314.405	0	529.976	0	45.0063	0.0237797	112.885	0.0100125	214.759	0.0750939	7.93886	0.411765	39.052	0.178974	99.5364	0.846058
NZ_CP054836.1	Alphaproteobacteria	Oricola thermophila strain MEBiC13590 chromosome, complete genome	3998539	63.54	35.6161	0.0237797	70.9424	0.0337922	144.934	0.279099	56.0197	0.0112641	116.85	0.0125156	202.639	0.0675845	136.433	0.00250313	261.157	0.00125156	415.166	0.00125156	259.631	0.00125156	323.606	0.00125156	660.071	0
NC_007517.1	Deltaproteobacteria	Geobacter metallireducens GS-15, complete sequence	3997420	59.51	85.1231	0.00750939	163.792	0.00375469	309.882	0.0225282	82.2555	0.00750939	127.6	0.0100125	242.979	0.0400501	101.113	0.00500626	145.898	0.00750939	279.644	0.0325407	50.5365	0.0162703	102.511	0.0187735	210.441	0.0750939
NC_011144.1	Alphaproteobacteria	Phenylobacterium zucineum HLK1, complete sequence	3996255	71.35	143.31	0.00250313	334.163	0	955.116	0	927.187	0	1246	0	2301.83	0	5010.78	0	3825.3	0	9612.82	0	4066.29	0	2958.26	0	9847.9	0
NZ_CP012898.1	Flavobacteriia	Algibacter alginicilyticus strain HZ22 chromosome, complete genome	3994770	31.8	4694.11	0	46648.6	0	44616	0	13430.3	0	5468.98	0	22622.7	0	14519.2	0	8605.71	0	19852	0	5283.59	0	4374.84	0	11384.9	0
NZ_CP014609.1	Bacilli	Solibacillus silvestris strain DSM 12223 chromosome, complete genome	3991226	38.6	958.828	0	6318.66	0	11751	0	2134.28	0	2200.37	0	5456.95	0	2062.42	0	2092.26	0	3679.99	0	729.334	0	1082.88	0	1983.38	0
NZ_CP023536.1	Gammaproteobacteria	Providencia alcalifaciens strain FDAARGOS_408 chromosome, complete genome	3990106	41.99	639.929	0	4867.98	0	7874.43	0	727.404	0	2179.09	0	3873.16	0	620.441	0	988.106	0	1605.31	0	206.956	0	393.358	0	1013.23	0
NC_017067.1	Gammaproteobacteria	Marinobacter hydrocarbonoclasticus ATCC 49840, complete sequence	3989480	57.43	112.871	0.00250941	366.253	0	814.815	0	109.477	0.00250941	181.333	0.00250941	331.354	0.0250941	101.288	0.00250941	141.056	0.00627353	274.499	0.0401506	50.7297	0.0263488	101.898	0.0250941	253.271	0.0514429
NZ_CP025228.1	Actinobacteria	Actinomyces qiguomingii strain actinomyces sp. 410 chromosome, complete genome	3988549	66.82	75.449	0.00752823	158.732	0.00627353	348.378	0.0175659	210.486	0.00125471	389.108	0	683.667	0	684.561	0	917.845	0	1775.32	0	716.122	0	711.48	0	1867.67	0
NZ_CP021359.1	Betaproteobacteria	Acidovorax carolinensis strain NA2 chromosome, complete genome	3986972	64.19	25.7763	0.0476788	47.0436	0.119197	137.908	0.346299	41.1382	0.0225847	78.8523	0.0238394	167.525	0.165621	133.156	0.00125471	229.062	0.00125471	398.649	0.00250941	90.1278	0.00376412	178.104	0.00125471	606.738	0
NC_020304.1	Deltaproteobacteria	Desulfocapsa sulfexigens DSM 10523, complete sequence	3986761	45.39	754.65	0	5893.53	0	7284.2	0	3253.08	0	2530.48	0	3449.21	0	2189.47	0	1737.25	0	1997.79	0	533.573	0	640.573	0	1012.9	0
NZ_CP042831.1	Flavobacteriia	Flavobacterium alkalisoli strain XS-5 chromosome, complete genome	3985855	38	1279.15	0	7178.34	0	10232.5	0	1740.45	0	3475.38	0	6549.23	0	1341.5	0	1889.92	0	4092.41	0	520.054	0	716.475	0	1952.4	0
NZ_CP008781.1	Betaproteobacteria	Burkholderia pseudomallei strain Mahidol-1106a chromosome 1, complete sequence	3985223	67.97	32.4988	0.0326223	105.917	0.0200753	259.086	0.0476788	70.7675	0.0100376	263.856	0.00250941	341.554	0.0150565	149.645	0.00125471	501.722	0	568.255	0	327.733	0	629.445	0	950.672	0
NZ_CP031961.1	Gammaproteobacteria	Pseudoalteromonas tunicata strain D2 chromosome 1, complete sequence	3985138	39.96	3054.94	0	14206.2	0	17857	0	3854.82	0	7626.63	0	8824.05	0	2549.1	0	4128.47	0	4420.87	0	809.315	0	1504.73	0	2558.36	0
NZ_CP025430.1	Alphaproteobacteria	Paracoccus zhejiangensis strain J6 chromosome, complete genome	3985112	65.77	37.3247	0.0313676	108.373	0.0175659	248.577	0.0489335	82.7287	0.00752823	261.406	0	430.191	0.00376412	864.612	0	1335.91	0	1503.98	0	1241.34	0	1598.2	0	2564.95	0
NZ_CP035708.1	Betaproteobacteria	Sphaerotilus natans subsp. sulfidivorans strain D-507 chromosome, complete genome	3983768	69.93	24.6091	0.0565327	107.373	0.0251256	268.225	0.0414573	57.3704	0.0175879	292.865	0.00251256	466.112	0.0113065	88.8987	0.0113065	591.867	0	949.691	0	116.519	0.00502513	437.749	0.00125628	1606.61	0
NZ_CP029186.1	Flavobacteriia	Flavobacterium album strain HYN0059 chromosome, complete genome	3983546	44.54	674.89	0	1447.82	0	5331.26	0	755.7	0	594.842	0	3333.54	0	480.353	0	505.666	0	1741.72	0	113.049	0.00753769	214.451	0.00502513	856.142	0
NZ_CP015121.1	Gammaproteobacteria	Acinetobacter baumannii strain ab736 chromosome, complete genome	3980886	39.17	532.269	0	2568.25	0	7062.2	0	416.258	0.00125628	1001.36	0	2469.51	0	266.709	0.00376884	494.051	0	1268.29	0	88.6688	0.0113065	196.275	0.0100503	995.781	0
NZ_CP036250.1	Actinobacteria	Egicoccus halophilus strain EGI 80432 chromosome, complete genome	3980161	72.61	319.499	0	1215.75	0	1768.89	0	1042.89	0	2762.79	0	3099.16	0	2942.51	0	4740.79	0	6846.65	0	2931.86	0	4164.97	0	6987.81	0
NZ_CP009291.1	Alphaproteobacteria	Novosphingobium pentaromativorans US6-1 chromosome, complete genome	3979506	63.5	19.8272	0.0754717	45.6979	0.116981	137.043	0.32327	45.6593	0.0201258	99.5184	0.0125786	207.113	0.0754717	145.899	0.00377358	395.388	0	613.38	0	276.448	0	562.355	0	918.485	0
NZ_CP020083.1	Alphaproteobacteria	Blastomonas fulva strain T2 chromosome, complete genome	3977381	64.29	22.8003	0.0553459	79.1284	0.0327044	227.05	0.0528302	53.5944	0.0188679	137.51	0.00880503	307.938	0.0238994	234.9	0.00125786	395.228	0.00125786	785.405	0	248.841	0.00125786	433.468	0.00125786	982.555	0
NZ_LS483470.1	Gammaproteobacteria	Leminorella richardii strain NCTC12151 chromosome 1, complete sequence	3976274	51.92	293.949	0.00125786	1158.07	0	2252.26	0	184.18	0.00251572	559.738	0	1049.9	0	77.579	0.00503145	238.866	0.00251572	454.563	0.00880503	38.5992	0.0327044	89.0022	0.027673	207.153	0.0842767
NZ_CP007151.1	Gammaproteobacteria	Marinobacter similis strain A3d10 chromosome, complete genome	3975896	57.6	82.5548	0.0113208	251.308	0.00125786	738.154	0	80.1449	0.0113208	164.86	0.00628931	318.058	0.0188679	60.1085	0.0176101	116.55	0.0188679	229.793	0.0540881	35.4157	0.0301887	94.1677	0.0213836	214.534	0.0666667
NZ_CP038436.1	Actinobacteria	Nocardioides seonyuensis strain MMS17-SY207-3 chromosome, complete genome	3974362	70.37	401.632	0	966.446	0	2236.75	0	1361.42	0	2488.67	0	4040.36	0	3790.19	0	5374.21	0	7561.18	0	3729.39	0	4404.23	0	8439.39	0
NZ_CP040449.1	Gammaproteobacteria	Aeromonas simiae strain A6 chromosome, complete genome	3974097	60.56	50.9833	0.011335	128.687	0.011335	207.955	0.070529	69.5595	0.00629723	113.58	0.0138539	195.824	0.093199	99.2486	0.00377834	144.071	0.0100756	260.015	0.0327456	45.9404	0.0176322	94.8153	0.0277078	197.839	0.0894207
NZ_CP014226.1	Gammaproteobacteria	Halomonas chromatireducens strain AGD 44411 chromosome, complete genome	3973651	62.8	58.189	0.0151134	87.1196	0.0251889	181.457	0.0969773	92.9628	0.00881612	133.781	0.011335	258.271	0.034005	154.735	0.00503778	312.17	0.00251889	582.785	0.00125945	76.2147	0.0125945	207.904	0.00755668	532.529	0.00503778
NZ_CP053391.1	Gammaproteobacteria	Acinetobacter lactucae isolate QL-1 chromosome, complete genome	3973648	38.92	1892.59	0	4789.99	0	9923.18	0	1894.98	0	3286.64	0	4946.72	0	1098.27	0	2087.88	0	2617.3	0	357.234	0.00125945	790.701	0	1802.57	0
NC_015589.1	Clostridia	Desulfotomaculum ruminis DSM 2154, complete sequence	3969014	47.24	459.191	0	1122.33	0	2358.37	0	236.104	0	636.894	0	1235.92	0	123.275	0	307.493	0.00126103	628.887	0	56.8369	0.0075662	120.054	0.0100883	258.372	0.03657
NZ_CP060731.1	Gammaproteobacteria	Pseudoxanthomonas mexicana strain GTZY2 chromosome, complete genome	3966848	67.39	22.3784	0.0706179	62.5433	0.0554855	217.847	0.0769231	101.233	0.00630517	195.403	0.0075662	369.448	0.0113493	359.045	0.00126103	454.247	0	797.103	0	428.418	0	495.47	0	1129.03	0
NZ_CP040840.1	Spirochaetia	Leptospira weilii strain CUDO6 chromosome I, complete sequence	3965053	40.93	1798.14	0	5148.87	0	12011.3	0	3831.36	0	3094.45	0	6692.15	0	2938.37	0	2875.49	0	4046.64	0	1440.5	0	1260.6	0	2302.53	0
NZ_CP053086.1	Alphaproteobacteria	Pelagibacterium halotolerans strain ANSP101 chromosome, complete genome	3962298	61.35	34.4819	0.0340909	121.202	0.00883838	295.636	0.0164141	35.0346	0.0340909	76.4278	0.0366162	157.117	0.188131	68.4569	0.00883838	175.171	0.00252525	398.262	0.00883838	204.828	0.00126263	243.372	0.00252525	667.018	0
NZ_CP065682.1	Actinobacteria	Brevibacterium casei strain FDAARGOS_902 chromosome, complete genome	3960094	67.95	117.341	0.00505051	327.996	0.00126263	593.877	0	311.826	0	731.183	0	1202.74	0	756.978	0	1176.95	0	2162.18	0	1173.74	0	1298.59	0	2959.49	0
NZ_AP014936.1	Gammaproteobacteria	Sulfurifustis variabilis strain skN76 chromosome, complete genome	3958814	67.46	29.0875	0.045512	99.7234	0.0189633	244.201	0.0480405	83.9911	0.00632111	233.135	0	434.623	0.00505689	396.3	0	591.135	0	1026.21	0	533.567	0	725.837	0	1688.47	0
NZ_CP010802.1	Deltaproteobacteria	Desulfuromonas soudanensis strain WTL chromosome, complete genome	3958620	61.19	45.8657	0.0252845	118.674	0.0126422	253.828	0.0429836	52.8449	0.0202276	110.001	0.0151707	224.028	0.0556258	69.3914	0.00632111	161.015	0.00505689	279.248	0.0316056	41.7144	0.0278129	120.535	0.0126422	267.386	0.0353982
NZ_CP033052.1	Bacilli	Bacillus vallismortis strain Bac111 chromosome, complete genome	3958372	44.15	250.354	0	3401.91	0	5405.3	0	819.308	0	1197.65	0	2310.92	0	765.377	0	689.899	0	1302.25	0	244.602	0	311.057	0.00126422	580.854	0.00126422
NZ_CP023564.1	Actinobacteria	Brachybacterium ginsengisoli strain DCY80 chromosome, complete genome	3953253	71.57	322.835	0	918.848	0	1829.53	0	1099.3	0	2144.79	0	3279.22	0	3205.58	0	4414.63	0	7020.08	0	2279.82	0	3325.99	0	5838.28	0
NZ_HG916765.1	Betaproteobacteria	Castellaniella defragrans 65Phen chromosome, complete genome	3952818	68.94	20.7768	0.0708861	55.9435	0.0658228	204.565	0.0924051	47.5278	0.0113924	145.586	0.0101266	304.684	0.0189873	131.097	0.00253165	341.552	0.00253165	563.591	0.00126582	57.2459	0.0101266	168.7	0.00886076	782.339	0
NZ_CP017940.1	Alphaproteobacteria	Phyllobacterium zundukense strain Tri-48 chromosome, complete genome	3950702	57.26	38.132	0.0240506	482.627	0	1181.56	0	59.1446	0.00886076	162.694	0.00253165	326.715	0.00759494	49.0248	0.0126582	72.6456	0.0303797	143.717	0.281013	65.9418	0.00632911	101.672	0.0101266	226.076	0.0392405
NZ_AP018907.1	Alphaproteobacteria	Blastochloris tepida strain GI chromosome, complete genome	3949390	68.3	25.0649	0.0570342	111.788	0.0139417	332.354	0.0139417	61.5652	0.0101394	326.817	0.00126743	570.687	0.00126743	178.566	0.00253485	727.344	0	999.545	0	493.427	0.00126743	631.087	0	1411.99	0
NZ_CP035103.1	Actinobacteria	Kocuria rosea strain ATCC 186 chromosome, complete genome	3946651	72.76	139.884	0.00253485	426	0	950.503	0	331.885	0	793.351	0	1480.82	0	913.968	0	1417.25	0	2953.02	0	881.29	0	1185.48	0	3339.79	0
NZ_CP033936.1	Betaproteobacteria	Kerstersia gyiorum strain SWMUKG01 chromosome, complete genome	3945801	62.43	23.3469	0.0595691	51.7807	0.0811153	147.167	0.214195	32.2839	0.035488	63.3112	0.0595691	123.941	0.418251	102.964	0.00633714	178.391	0.00506971	354.371	0.017744	24.3713	0.0532319	114.009	0.0190114	433.422	0.0114068
NZ_CP048602.1	Gammaproteobacteria	Halomonas piezotolerans strain NBT06E8 chromosome, complete genome	3945801	57.93	35.2914	0.0329531	171.211	0.00760456	477.642	0.00633714	46.6356	0.0164766	131.407	0.0139417	281.607	0.0316857	53.2071	0.0139417	131.415	0.0139417	277.558	0.0329531	30.8925	0.0456274	88.5839	0.0253485	214.17	0.0659062
NZ_CP047349.1	Gammaproteobacteria	Proteus cibarius strain ZN2 chromosome, complete genome	3944857	38.23	533.726	0	3829.22	0	6686.94	0	1432.76	0	1602.97	0	3088.77	0	1534	0	1196.63	0	1591.63	0	421.532	0	464.485	0	944.073	0
NC_009943.1	Deltaproteobacteria	Desulfococcus oleovorans Hxd3, complete sequence	3944167	56.17	104.737	0.00380711	406.441	0	641.449	0	69.3456	0.0126904	231.865	0.00253807	356.572	0.0228426	69.9707	0.0114213	140.783	0.0101523	239.621	0.071066	39.765	0.0291878	83.363	0.035533	169.714	0.142132
NC_013173.1	Deltaproteobacteria	Desulfomicrobium baculatum DSM 4028, complete sequence	3942657	58.65	41.5517	0.0279188	114.03	0.0203046	219.705	0.0748731	40.0496	0.0317259	100.411	0.0291878	162.354	0.162437	50.5034	0.0228426	102.28	0.0279188	193.656	0.102792	31.8431	0.0456853	75.8693	0.0393401	194.402	0.102792
NC_015687.1	Clostridia	Clostridium acetobutylicum DSM 1731, complete sequence	3942462	30.93	9761.89	0	31085.2	0	38327.3	0	21294.5	0	8123.05	0	16591	0	19348.5	0	9614.9	0	11919.9	0	7322.91	0	4609.78	0	7007.34	0
NZ_CP014864.1	Gammaproteobacteria	Microbulbifer thermotolerans strain DAU221 chromosome, complete genome	3938396	56.57	43.4694	0.0152478	336.032	0.00127065	629.726	0	33.8036	0.0317662	217.424	0.00127065	379.488	0.0127065	40.395	0.0190597	143.334	0.00635324	267.941	0.0355781	15.5222	0.141042	79.9679	0.0368488	178.173	0.120712
NZ_CP013414.1	Betaproteobacteria	Burkholderia ubonensis strain MSMB2035 chromosome 1, complete sequence	3935154	67.06	20.5885	0.0864041	66.403	0.0533672	157.727	0.194409	56.2213	0.0101652	196.132	0	282.503	0.0317662	206.904	0	482.266	0	539.529	0	345.306	0	556.046	0	1018.95	0
NZ_CP041637.1	Flavobacteriia	Formosa sediminum strain PS13 chromosome, complete genome	3934786	32.23	9814.91	0	24181.3	0	31299.9	0	22302.5	0	10069.4	0	16028	0	19736.8	0	11289.1	0	11712.5	0	8544.44	0	4954.45	0	7633.86	0
NZ_CP019606.1	Actinobacteria	Tessaracoccus aquimaris strain NSG39 chromosome, complete genome	3934699	68.78	209.103	0	454.61	0	823.467	0	666.269	0	1310.37	0	1596.81	0	1660.33	0	2876.71	0	3818.66	0	1878.33	0	2447.98	0	3388.48	0
NZ_CP026364.1	Gammaproteobacteria	Proteus hauseri strain 15H5D-4a chromosome, complete genome	3930735	37.5	1750.19	0	5739.4	0	7884.04	0	2057.81	0	2959.98	0	4360.05	0	1623.98	0	1785.14	0	2232.77	0	550.128	0	721.085	0	1303.85	0
NZ_CP011937.1	Bacilli	Bacillus velezensis strain CBMB205 chromosome, complete genome	3929792	46.5	245.464	0	2109.75	0	3800.41	0	283.472	0	1298.9	0	1624.69	0	206.993	0	666.44	0	772.31	0	136.579	0.00127389	286.296	0.00254777	470.827	0.0089172
NZ_CP011412.1	Gammaproteobacteria	Sedimenticola thiotaurini strain SIP-G1 chromosome, complete genome	3928944	57.64	106.226	0.00382166	344.291	0	596.607	0	115.315	0.00382166	240.137	0	378.449	0.0127389	123.26	0.00382166	170.695	0.00636943	317.748	0.0242038	58.8728	0.0178344	99.1407	0.0254777	215.334	0.0636943
NZ_CP033614.1	Spirochaetia	Leptospira kmetyi strain LS 001/16 chromosome 1, complete sequence	3927288	44.86	3669.82	0	8467.22	0	15573.8	0	5807.5	0	4795.83	0	8741.33	0	3347.73	0	3356.5	0	4889.79	0	1639.1	0	1213.69	0	2433.94	0
NZ_CP016022.1	Betaproteobacteria	Ralstonia insidiosa strain ATCC 49129 chromosome 1, complete sequence	3921238	62.85	12.9989	0.165816	35.316	0.195153	119.047	0.433673	41.6952	0.0382653	70.6449	0.0522959	141	0.216837	141.693	0	230.293	0.00127551	331.307	0.0446429	125.696	0	203.253	0.00255102	392.759	0.0382653
NC_020888.1	Gammaproteobacteria	Thalassolituus oleivorans MIL-1, complete sequence	3920328	46.63	468.349	0	3222.36	0	6132.18	0	540.466	0	1285.59	0	3151.14	0	272.468	0.00127551	553.434	0.00127551	1572.59	0	78.6545	0.00892857	178.911	0.0102041	615.324	0.00127551
NC_017956.1	Alphaproteobacteria	Tistrella mobilis KA081020-065, complete sequence	3919492	68.15	50.616	0.0140485	150.776	0.00766283	386.684	0.0102171	94.3286	0.00510856	432.891	0.00127714	615.994	0.00127714	176.589	0.00255428	957.813	0	1337.66	0	342.299	0.00127714	765.221	0	1087.8	0
NC_010814.1	Deltaproteobacteria	Geobacter lovleyi SZ, complete sequence	3917761	54.77	130.089	0.00383142	506.356	0	846.514	0	154.718	0.00127714	324.459	0.00127714	467.304	0.00255428	107.213	0.00383142	174.275	0.00255428	310.012	0.0153257	41.0683	0.0242656	82.3486	0.0306513	177.183	0.128991
NZ_CP027669.1	Betaproteobacteria	Simplicispira suum strain SC1-8 chromosome, complete genome	3917216	63.54	20.9079	0.0779055	55.3326	0.0766284	125.38	0.445722	29.9093	0.0332056	80.602	0.0268199	162.007	0.190294	90.1607	0.00383142	216.057	0.00255428	429.106	0.00255428	49.0848	0.0140485	189.493	0.00255428	587.91	0.00255428
NZ_CP019240.1	Betaproteobacteria	Rhodoferax antarcticus strain DSMZ24876 chromosome, complete genome	3916274	59.04	65.4756	0.0127714	256.501	0.00383142	438.959	0.0063857	40.4596	0.0280971	108.472	0.0178799	182.159	0.12516	60.7749	0.0153257	125.369	0.0102171	222.63	0.0651341	24.9123	0.0523627	107.121	0.0178799	293.768	0.0255428
NC_009719.1	Alphaproteobacteria	Parvibaculum lavamentivorans DS-1, complete sequence	3914745	62.33	18.6247	0.106138	47.2859	0.12532	158.09	0.20844	30.7838	0.0421995	70.0285	0.0409207	144.8	0.274936	87.1722	0.00127877	186.014	0.00255755	329.554	0.00895141	230.745	0	325.997	0	671.249	0
NC_020156.1	Flavobacteriia	Nonlabens dokdonensis DSW-6, complete sequence	3914632	35.32	4971.46	0	19526.2	0	30328.1	0	10533.4	0	3423.79	0	12966.7	0	9186.21	0	6440.45	0	11116.3	0	2650.15	0	2318.49	0	6394.75	0
NZ_CP060822.1	Cyanophyceae	Cylindrospermopsis curvispora GIHE-G1 chromosome, complete genome	3910736	40.17	2882.86	0	7719.66	0	17245.1	0	8029.58	0	3446.8	0	7163.3	0	6894.59	0	3804.81	0	5287.13	0	1952.36	0	1497.26	0	2951.67	0
NZ_CP019437.1	Alphaproteobacteria	Thioclava nitratireducens strain 25B10_4 chromosome, complete genome	3910681	64.02	32.4538	0.0268542	84.2325	0.0230179	178.569	0.104859	63.1917	0.011509	180.646	0.00511509	313.123	0.0179028	145.961	0.00255754	436.194	0.00255755	718.485	0	261.368	0.00255754	473.364	0.00255754	978.662	0
NZ_CP058595.1	Flavobacteriia	Costertonia aggregata strain KCCM 42265 chromosome, complete genome	3910334	39.44	2243.77	0	4791.77	0	16452.3	0	2326.85	0	2313.88	0	8321.81	0	1247.91	0	1326.98	0	3950.29	0	580.802	0.00127877	718.898	0	2436.33	0
NZ_CP039291.1	Actinobacteria	Cellulomonas shaoxiangyii strain Z28 chromosome, complete genome	3909366	75.3	482.794	0	2301.61	0	3013.07	0	1398.99	0	4512.46	0	4463.34	0	3433.09	0	6867.03	0	6897.81	0	2434.03	0	4964.66	0	7285.47	0
NZ_CP051181.1	Alphaproteobacteria	Thalassobius gelatinovorus strain NEB572 chromosome, complete genome	3908020	58.45	44.8913	0.0204866	235.133	0	665.482	0	31.7592	0.0358515	108.498	0.0179257	225.28	0.0460948	41.4204	0.0256082	102.782	0.0179257	210.666	0.0691421	67.5497	0.0115237	113.483	0.0166453	291.263	0.0166453
NZ_CP029176.1	Alphaproteobacteria	Acidibrevibacterium fodinaquatile strain G45-3 chromosome, complete genome	3907406	65.59	20.8753	0.0665813	86.0761	0.0243278	238.767	0.0460948	30.5212	0.0371319	172.18	0.00384123	360.484	0.00896287	40.6707	0.021767	319.799	0	576.855	0.00128041	130.091	0.00256082	332.628	0	891.857	0
NZ_CP031422.1	Actinobacteria	Microbacterium oxydans strain HG3 chromosome, complete genome	3906890	68.24	201.289	0	528.999	0	1055.48	0	776.392	0	1568.02	0	2459.57	0	2590.73	0	3807.67	0	5404.69	0	2554.24	0	3430.56	0	6047.72	0
NZ_CP027666.1	Betaproteobacteria	Ottowia oryzae strain KADR8-3 chromosome, complete genome	3901011	66.8	22.0411	0.0666667	61.5233	0.0615385	213.11	0.0730769	49.5641	0.0153846	121.369	0.0141026	354.84	0.0115385	199.067	0.00128205	434.105	0	890.653	0	118.334	0.00769231	214.039	0.00641026	980.045	0
NC_015559.1	Gammaproteobacteria	Marinomonas posidonica IVIA-Po-181, complete sequence	3899940	44.29	1058.44	0	6855.92	0	12391.9	0	2622.52	0	2340.14	0	6481.2	0	2085.83	0	1729.43	0	3811.16	0	482.514	0	617.713	0	1673.66	0
NZ_CP024899.1	Alphaproteobacteria	Rhodobaca barguzinensis strain alga05 chromosome, complete genome	3899419	58.99	35.3118	0.0346598	239.085	0.00256739	654.689	0	39.4201	0.0320924	128.283	0.00898588	261.831	0.0333761	65.7481	0.0102696	143.372	0.00513479	267.159	0.0282413	46.447	0.0218228	117.619	0.0102696	300.065	0.0179718
NZ_CP038015.1	Bacilli	Paenisporosarcina antarctica strain CGMCC 1.6503 chromosome, complete genome	3897111	36.99	2543.3	0	10648.2	0	18472	0	10900.4	0	1851.2	0	8532.99	0	10123.7	0	3905.07	0	7674.46	0	3096.02	0	2024.18	0	4133.03	0
NC_011837.1	Clostridia	Clostridium kluyveri NBRC 12016, complete sequence	3896121	31.99	410.001	0	4534.98	0	10134.2	0	424.489	0	1905.23	0	5970.35	0	359.656	0	889.112	0	2924.52	0	130.613	0.00385109	507.705	0	1931.36	0
NZ_CP040367.1	Bacilli	Bacillus flexus isolate 36923 chromosome, complete genome	3892082	38.09	3247.92	0	15885.5	0	20729.9	0	12617.9	0	3762.33	0	9973.62	0	12276.5	0	3536.22	0	8074.64	0	3491.2	0	1482.68	0	4021.43	0
NZ_CP054599.1	Alphaproteobacteria	Sulfitobacter pseudonitzschiae strain H46 chromosome, complete genome	3891549	61.83	32.8873	0.0359897	128.055	0.0154242	319.288	0.0231362	30.0229	0.0398458	93.1237	0.0282776	232.84	0.0475578	122.331	0.00385604	329.066	0.00128535	524.006	0.00128535	262.24	0	401.775	0	813.737	0
NZ_CP029210.1	Betaproteobacteria	Aquabacterium olei strain NBRC 110486 chromosome, complete genome	3890087	67.33	33.1807	0.0424165	79.9879	0.0449871	234.064	0.0706941	86.0115	0.0128535	214.571	0.00128535	381.866	0.00771208	269.615	0	647.663	0	1188.96	0	246.576	0	452.08	0	1263.9	0
NZ_LN606600.1	Alphaproteobacteria	Acetobacter senegalensis strain 108B chromosome I, complete sequence	3889881	55.65	45.5161	0.016731	317.547	0.001287	692.014	0	56.2279	0.00900901	162.992	0.00772201	319.862	0.014157	56.3839	0.00900901	112.001	0.010296	227.057	0.0501931	16.9133	0.11583	58.4667	0.0540541	147.615	0.254826
NC_010694.1	Gammaproteobacteria	Erwinia tasmaniensis Et1/99, complete sequence	3883467	53.73	120.137	0.00257732	526.558	0	1243.38	0	88.0932	0.0064433	375.023	0	699.92	0	61.0559	0.0128866	208.49	0.00257732	427.643	0.0128866	27.7405	0.0592784	98.4947	0.0219072	211.329	0.0798969
NZ_CP012836.1	Cytophagia	Algoriphagus sanaruensis strain M8-2 isolate Brackish lake chromosome, complete genome	3882610	41.41	450.711	0	2590.39	0	15678.8	0	2487.65	0	1253.82	0	6994.57	0	2227.39	0	2217.28	0	3439.3	0	892.279	0	1026.34	0	2430.6	0
NC_019793.1	Deinococci	Deinococcus peraridilitoris DSM 19664, complete sequence	3881839	63.97	17.0344	0.10567	82.638	0.0296392	196.067	0.0953608	79.6739	0.0064433	188.976	0.00386598	315.58	0.0167526	497.858	0	684.045	0	880.183	0	567.186	0	566.563	0	988.986	0
NZ_CP030035.1	Oligoflexia	Bacteriovorax stolpii strain AC01 chromosome, complete genome	3880871	40.78	4956.69	0	24045.8	0	20414.1	0	27440.1	0	4439.9	0	8692.59	0	24813.2	0	9618.68	0	9872.85	0	6783.01	0	3413.14	0	4234.45	0
NZ_CP015453.1	Actinobacteria	Dietzia psychralcaliphila strain ILA-1 chromosome, complete genome	3878247	69.69	130.324	0.00258065	379.118	0	731.32	0	433.774	0	824.83	0	1383.55	0	1330.64	0	1739.79	0	2841.84	0	1383.2	0	1399.87	0	3342.47	0
NC_017059.1	Alphaproteobacteria	Pararhodospirillum photometricum DSM 122, complete sequence	3876289	64.74	36.6352	0.0425806	70.0692	0.0516129	190.303	0.109677	47.5367	0.0270968	91.0375	0.0270968	228.692	0.0593548	75.5651	0.0116129	176.329	0.00774194	418.262	0.00774194	117.073	0.00387097	134.775	0.0129032	396.141	0.0116129
NZ_LS483376.1	Flavobacteriia	Elizabethkingia meningoseptica strain NCTC10016 chromosome 1, complete sequence	3874791	36.47	4211.97	0	14342.4	0	25947.4	0	7568.34	0	6036.23	0	13098.4	0	6591.71	0	6615.16	0	9446.14	0	2205.79	0	2956.21	0	4581.33	0
NZ_CP016622.1	Bacilli	Parageobacillus thermoglucosidasius strain Wild Type chromosome, complete genome	3873105	43.89	512.901	0	1511.26	0	4596.64	0	302.453	0	814.956	0	1870.75	0	132.283	0	376.256	0	614.155	0	118.739	0	251.284	0	531.178	0
NZ_CP017962.1	Bacilli	Virgibacillus halodenitrificans strain PDB-F2 chromosome, complete genome	3869935	37.49	2214.27	0	10565.9	0	23831.9	0	5571.38	0	2424.29	0	8680.66	0	5663.61	0	3818.72	0	6427.76	0	1653.74	0	1893.61	0	3271.87	0
NZ_CP019646.1	Phycisphaerae	Limihaloglobus sulfuriphilus strain SM-Chi-D1 chromosome, complete genome	3868357	47.04	571.161	0	2448.41	0	4399.06	0	344.331	0	1526.55	0	2047.38	0	153.719	0	755.778	0	953.127	0	64.9013	0.0103493	290.049	0	386.652	0.00776197
NZ_CP060789.1	Actinobacteria	Tessaracoccus defluvii strain JCM 17540 chromosome, complete genome	3864792	69.33	207.692	0	413.268	0	775.859	0	631.624	0	1080.2	0	1393.92	0	1660.88	0	2286.08	0	3136.26	0	1590.9	0	1920.42	0	2985.64	0
NZ_CP047045.1	Alphaproteobacteria	Terricaulis silvestris strain 0127_4 chromosome, complete genome	3864763	63.46	22.0555	0.0673575	63.1189	0.0466321	181.712	0.102332	41.1524	0.0220207	121.997	0.0103627	292.95	0.0194301	453.063	0	853.149	0	1399.54	0	838.924	0	1322.24	0	2636.24	0
NZ_CP014143.1	Gammaproteobacteria	Microbulbifer aggregans strain CCB-MM1 chromosome, complete genome	3864326	58.85	54.1513	0.0168394	234.263	0.00259067	499.423	0.00129534	66.8276	0.00906736	163.779	0.00647668	293.447	0.0310881	109.493	0.00518135	187.415	0.00518135	323.071	0.0194301	54.3012	0.0168394	114.864	0.015544	252.402	0.0440415
NZ_CP048788.1	Alphaproteobacteria	Roseobacter ponti strain DSM 106830 chromosome, complete genome	3861689	60.52	25.6328	0.0466321	169.323	0.0129534	440.412	0.00647668	31.794	0.0336788	125.924	0.0168394	242.527	0.0466321	85.1299	0.0103627	173.513	0.0129534	333.19	0.015544	147.65	0.00388601	183.883	0.0103627	496.422	0.00388601
NZ_CP017689.1	Gammaproteobacteria	Thalassotalea crassostreae strain LPB0090 chromosome, complete genome	3861670	38.76	6375.51	0	33859.7	0	27924.6	0	13441.7	0	10374.3	0	16065.9	0	11834.7	0	10071.2	0	13053.9	0	3587.18	0	4263	0	6393.17	0
NZ_CP065534.1	Gammaproteobacteria	Lonsdalea populi strain N-5-1 chromosome, complete genome	3859707	55.46	26.6828	0.0648508	274.882	0	616.935	0	39.6721	0.0363165	202.462	0.00389105	396.258	0.00518807	37.8998	0.0389105	143.176	0.00907912	275.323	0.0298314	28.5931	0.0544747	86.7831	0.0272374	196.51	0.102464
NC_014550.1	Actinobacteria	Glutamicibacter arilaitensis Re117, complete sequence	3859257	59.29	40.2018	0.0246433	99.2953	0.0194553	338.427	0.0103761	62.1942	0.0129702	108.607	0.0142672	224.523	0.0583658	88.668	0.0116732	133.896	0.0077821	284.238	0.0207523	65.3039	0.0129702	130.114	0.0077821	338.164	0.0103761
NZ_CP009571.1	Alphaproteobacteria	Sphingomonas taxi strain ATCC 55669 chromosome, complete genome	3859099	68	30.2268	0.0311284	103.838	0.0168612	392.38	0.00907912	87.5321	0.0077821	239.265	0.00259403	680.581	0	470.89	0	797.802	0	1679.62	0	669.2	0	1143.86	0	2455.61	0
NC_013791.2	Bacilli	Bacillus pseudofirmus OF4, complete sequence	3858997	40.27	1896.06	0	10729.1	0	17384.8	0	7707.43	0	2765.61	0	7245.85	0	7145.5	0	2831.88	0	6397.12	0	1982.47	0	1172.4	0	3132.38	0
NZ_CP028842.1	Clostridia	Clostridium botulinum strain DFPST0029 chromosome, complete genome	3858511	28.22	3518.18	0	15519.4	0	28487.1	0	7038.33	0	6950.53	0	13173.8	0	6685.78	0	4935.25	0	7441.52	0	2685.11	0	2093.41	0	4173.44	0
NZ_CP064338.1	Betaproteobacteria	Schlegelella thermodepolymerans strain DSM 15344 chromosome, complete genome	3858501	70.28	47.548	0.0259403	154.631	0.0116732	389.395	0.0103761	218.662	0	555.899	0	740.594	0	735.447	0	1435.49	0	2257.58	0	981.962	0	1366.18	0	3587.66	0
NZ_CP013862.1	Bacilli	Lentibacillus amyloliquefaciens strain LAM0015 chromosome, complete genome	3858284	42.12	252.916	0	4600.8	0	10159.2	0	1698.05	0	1651.9	0	3819.5	0	1643.93	0	1298	0	1784.71	0	595.121	0	594.013	0	951.646	0
NZ_CP041242.1	Gammaproteobacteria	Lysobacter alkalisoli strain SJ-36 chromosome, complete genome	3857091	66.56	24.5154	0.0635538	55.9987	0.0713359	231.739	0.0648508	103.704	0.00518807	183.88	0.00259403	446.724	0.00389105	487.316	0	586.101	0	1098.28	0	413.805	0	545.653	0	1542.11	0
NC_015577.1	Spirochaetia	Treponema azotonutricium ZAS-9, complete sequence	3855671	49.8	241.922	0	561.033	0	1524.31	0	152.236	0.00389105	307.586	0	757.355	0	98.6563	0.0077821	199.095	0.00259403	378.438	0.0233463	52.0448	0.0155642	113.113	0.0246433	219.185	0.076524
NZ_CP015067.2	Flavobacteriia	Elizabethkingia anophelis strain CSID_3000521207 chromosome, complete genome	3853453	35.75	3344.51	0	15808.2	0	26964.6	0	6440.6	0	3868.23	0	14683.8	0	5432.09	0	3914.73	0	9888.94	0	1865.47	0	1747.52	0	4787.56	0
NC_014972.1	Deltaproteobacteria	Desulfobulbus propionicus DSM 2032, complete sequence	3851869	58.93	61.4271	0.00779221	178.689	0.00519481	325.774	0.0194805	55.3714	0.012987	148.516	0.00909091	238.207	0.0571429	72.1119	0.00519481	142.646	0.0103896	237.433	0.0571429	40.9025	0.0207792	92.669	0.0220779	202.527	0.0766234
NZ_CP017774.1	Flavobacteriia	Flavobacterium commune strain PK15 chromosome, complete genome	3851214	34.38	3543.01	0	13236.9	0	33056.9	0	9631.57	0	3959.88	0	14871.6	0	8906.96	0	4884.88	0	10030.4	0	3381.57	0	2302.84	0	6010.14	0
NZ_CP013187.1	Gammaproteobacteria	Pseudoalteromonas phenolica strain KCTC 12086 chromosome I, complete sequence	3845520	40.79	3212.96	0	15156.1	0	14968.9	0	10882.2	0	5574.9	0	7557.74	0	9041.28	0	4923.61	0	5731.18	0	2285.1	0	1843.94	0	3175.06	0
NZ_LT985188.1	Actinobacteria	Micropruina glycogenica isolate 1 chromosome 1, complete sequence	3844677	68.31	151.807	0	344.657	0	592.51	0	646.559	0	1052.72	0	1413.6	0	2096.25	0	2526.15	0	4248.09	0	2426.63	0	2100.98	0	3755.28	0
NC_015945.1	Flavobacteriia	Muricauda ruestringensis DSM 13258, complete sequence	3842422	41.36	1049.99	0	7952.75	0	14185.6	0	1758.94	0	1724.58	0	7701.04	0	1433.04	0	1506.19	0	4752.28	0	660.05	0	790.852	0	2731.17	0
NZ_CP021874.1	Bacilli	Enterococcus wangshanyuanii strain MN05 chromosome, complete genome	3842361	37.49	2043.39	0	7568.84	0	14909.5	0	13437.4	0	1634.38	0	7185.85	0	13921.5	0	3806.12	0	5609.3	0	4180.09	0	1587.42	0	3155.13	0
NZ_CP029185.2	Gammaproteobacteria	Limnobaculum parvum strain HYN0051 chromosome, complete genome	3841771	46.04	380.026	0	1965.02	0	4139.99	0	349.888	0	1296.45	0	2167.12	0	183.176	0.00130208	624.366	0	961.294	0	63.4158	0.0182292	242.212	0.00260417	378.819	0.0195312
NZ_CP011025.1	Gammaproteobacteria	Pseudoalteromonas arctica A 13517 chromosome I, complete sequence	3840834	39.26	3791.14	0	15088.5	0	16550.6	0	4289.67	0	9035.06	0	9770.91	0	2677.12	0	4624.48	0	6055.8	0	1273.23	0	1854.58	0	3410.46	0
NZ_CP051461.1	Betaproteobacteria	Polaromonas vacuolata strain KCTC 22033 chromosome, complete genome	3837686	52.08	286.19	0	1007.58	0	1887.99	0	195.661	0.00130378	458.309	0	730.888	0	69.3758	0.011734	168.528	0.00651891	292.653	0.0208605	17.498	0.105606	88.5888	0.0208605	193.803	0.0912647
NC_020059.1	Alphaproteobacteria	Rhizobium tropici CIAT 899, complete sequence	3837060	59.88	38.0823	0.0312907	157.994	0.00782269	554.395	0	55.0567	0.0195567	91.213	0.0234681	194.71	0.0873533	73.3576	0.0104302	126.897	0.0104302	276.978	0.0273794	156.439	0	263.208	0	578.749	0
NZ_CP049037.1	Alphaproteobacteria	Pseudohalocynthiibacter aestuariivivens strain RR4-35 chromosome, complete genome	3833345	59.28	32.5997	0.0365535	333.14	0	719.914	0	38.6404	0.0248042	128.402	0.0104439	264.47	0.035248	69.2686	0.00913838	169.025	0.00391645	318.653	0.0169713	158.861	0.00130548	232.574	0.00261097	449.565	0.00522193
NZ_CP038266.1	Actinobacteria	Microbacterium wangchenii strain dk512 chromosome, complete genome	3828279	70.62	253.489	0	767.041	0	1155.67	0	874.211	0	1783.78	0	1922.72	0	2400.82	0	3433.46	0	3984.1	0	2580.29	0	2699.97	0	4051.82	0
NZ_CP014209.1	Actinobacteria	Isoptericola dokdonensis DS-3 chromosome, complete genome	3826972	73.81	483.291	0	1514.38	0	2390.88	0	1584.57	0	3055.8	0	3498.45	0	4250.64	0	5102.99	0	7106.34	0	3322.62	0	3776.53	0	8009.46	0
NZ_AP022853.1	Betaproteobacteria	Sulfurimicrobium lacus strain skT11 chromosome, complete genome	3826324	60.2	11.2697	0.247059	53.5856	0.0849673	180.771	0.124183	13.7858	0.176471	55.6432	0.0784314	127.184	0.435294	35.5479	0.0326797	90.4286	0.020915	205.297	0.0862745	22.0975	0.0732026	86.0861	0.0261438	279.422	0.0287582
NZ_CP040105.1	Gammaproteobacteria	Acinetobacter nosocomialis M2 chromosome, complete genome	3824973	38.81	2689.5	0	7268.05	0	13322.8	0	1960.64	0	3718.73	0	6564.5	0	1075.5	0	2019.84	0	3707.66	0	394.362	0	841.873	0	2881.16	0
NZ_CP045423.1	Alphaproteobacteria	Microvirga thermotolerans strain HR1 chromosome, complete genome	3823049	67.71	43.4147	0.0248691	84.8806	0.0314136	253.451	0.0497382	84.0803	0.0078534	169.294	0.0091623	420.562	0.0052356	214.762	0.0013089	318.761	0.0013089	931.506	0	263.608	0.0013089	298.424	0.0013089	1076.75	0
NZ_CP041159.1	Alphaproteobacteria	Leisingera aquaemixtae strain R2C4 chromosome, complete genome	3820802	64.52	35.4194	0.0301047	95.3404	0.026178	207.6	0.0746073	39.8525	0.0274869	104.83	0.0183246	291.077	0.0209424	303.974	0	399.492	0	926.994	0	348.812	0	512.885	0	1349.43	0
NZ_CP046268.1	Gammaproteobacteria	Vibrio spartinae strain 3.6 chromosome 1, complete sequence	3817659	45.71	239.442	0.00131062	3444.29	0	4512.37	0	900.505	0	1282.39	0	2135.93	0	557.875	0	610.656	0	1045.87	0	122.847	0.00393185	240.947	0.00131062	542.548	0.00262123
NZ_AP014924.1	Limnochordia	Limnochorda pilosa strain HC45 chromosome, complete genome	3817036	69.73	176.574	0	313.664	0.00131062	727.277	0	478.465	0	824.484	0	1052.58	0	1280.03	0	1845.49	0	2039.61	0	1146.56	0	1356.68	0	1785.25	0
NZ_CP035495.1	Actinobacteria	Xylanimonas allomyrinae strain 2JSPR-7 chromosome, complete genome	3816482	72.66	275.806	0	891.35	0	1456.55	0	939.123	0	1931.53	0	2342.01	0	2660.05	0	3708.43	0	4822.29	0	2122.07	0	2653.04	0	4971.27	0
NC_002939.5	Deltaproteobacteria	Geobacter sulfurreducens PCA, complete sequence	3814128	60.94	56.9272	0.011811	128.289	0.0131234	225.112	0.0643045	63.8252	0.00787402	115.955	0.0170604	233.798	0.0551181	91.2066	0.00524934	158.66	0.00656168	328.991	0.0170604	60.4878	0.00918635	119.736	0.015748	295.025	0.0275591
NC_012779.2	Gammaproteobacteria	Edwardsiella ictaluri 93-146, complete sequence	3812301	57.44	59.7186	0.00787402	240.733	0.00131234	525.702	0.00393701	69.2715	0.00787402	184.791	0.00393701	355.369	0.0170604	62.6094	0.00787402	154.714	0.00918635	302.735	0.019685	31.8598	0.0393701	102.331	0.019685	211.655	0.0708661
NZ_CP016043.1	Gammaproteobacteria	Edwardsiella hoshinae strain ATCC 35051 chromosome, complete genome	3811650	56.89	54.3666	0.0144357	232.289	0.00393701	536.051	0.00393701	72.2	0.00918635	183.961	0.00787402	324.796	0.0249344	64.3774	0.0104987	157.562	0.00787402	279.301	0.0328084	33.8874	0.0472441	99.2714	0.019685	187.999	0.103675
NZ_CP030775.1	Clostridia	Clostridium butyricum strain S-45-5 chromosome 1, complete sequence	3810128	28.79	10216	0	22672	0	43386.3	0	23818.4	0	10186.2	0	18962.1	0	23249.6	0	10788.9	0	13778.3	0	8087.47	0	4426.23	0	5849.91	0
NZ_CP017477.1	Flavobacteriia	Polaribacter vadi strain LPB0003 chromosome, complete genome	3809314	29.64	12031	0	34526.9	0	48865.4	0	36998.3	0	8344.36	0	22173.4	0	38166.5	0	14430.7	0	21995.5	0	13465.4	0	6592.27	0	13037.4	0
NC_007651.1	Betaproteobacteria	Burkholderia thailandensis E264 chromosome I, complete sequence	3809201	67.29	25.7289	0.0459921	76.2602	0.0315375	219.826	0.0749014	60.6955	0.0105125	185.291	0.00394218	330.927	0.0144547	148.394	0.00131406	411.008	0	607.87	0	256.074	0.00131406	458.33	0	953.153	0
NZ_CP026734.1	Actinobacteria	Brevibacterium linens strain ATCC 19391 chromosome, complete genome	3806710	64.79	95.3214	0.00394218	157.361	0.00525624	282.259	0.0328515	210.749	0	346.381	0	613.85	0	550.141	0	685.708	0	1240.05	0	835.873	0	786.522	0	1570.79	0
NC_013961.1	Gammaproteobacteria	Erwinia amylovora CFBP1430, complete sequence	3805573	53.6	120.802	0.00262812	457.437	0	1112.69	0	89.6352	0.0065703	346.834	0.00131406	650.254	0	58.2363	0.0157687	198.722	0.00525624	406.679	0.0197109	23.0436	0.0854139	85.7415	0.0367937	201.068	0.0919842
NZ_CP045798.1	Clostridia	Thermoanaerosceptrum fracticalcis strain DRI-13 chromosome, complete genome	3805411	45.19	797.754	0	3989.86	0	5746.92	0	667.852	0	1746.4	0	2781.55	0	379.566	0	740.116	0	1274.91	0	106.497	0.00262812	289.718	0	646.03	0
NZ_CP040924.1	Clostridia	Clostridium thermarum strain SYSU GA15002 chromosome, complete genome	3805212	36.84	1989.94	0	12380.2	0	15368.2	0	5854.35	0	4286.04	0	9679.78	0	5696.5	0	4596.75	0	8031.64	0	1637.82	0	1814.3	0	3224.22	0
NZ_CP030142.1	Spirochaetia	Leptospira mayottensis strain VS2413 chromosome I, complete sequence	3803942	39.51	2357.46	0	8345.48	0	16280.8	0	5660.45	0	3289.51	0	6643.22	0	4650.6	0	3652.87	0	4837.02	0	2086.24	0	1513.32	0	2608.57	0
NZ_AP012547.1	Betaproteobacteria	Sulfuritalea hydrogenivorans sk43H strain DSM 22779 chromosome, complete genome	3802648	63.27	8.71237	0.334211	30.9781	0.315789	124.529	0.455263	21.8249	0.0894737	50.8712	0.105263	137.341	0.331579	154.07	0	174.269	0.00394737	406.838	0.00394737	333.995	0	277.842	0	618.759	0
NZ_CP061813.1	Flavobacteriia	Polaribacter haliotis strain KCTC 52418 chromosome, complete genome	3800626	29.94	10902	0	33273.4	0	46686.1	0	40434.4	0	10770.9	0	23507.8	0	42741.6	0	13284.7	0	19532.9	0	15518.1	0	6016.4	0	11537.2	0
NC_008571.1	Flavobacteriia	Gramella forsetii KT0803, complete sequence	3798465	36.61	2732.82	0	18256	0	24836.2	0	8046.96	0	5764.83	0	12915.9	0	7438.88	0	5766.18	0	10967.2	0	2252.42	0	2176.31	0	5247.31	0
[truncated: 1,479 more rows]

## Sheet: Table S8
Table S8. Mahalanobis distance (D2) of 2,3,4-mer compositions between transconjugants' chromosomes whose whole genome was sequenced and plasmids
[truncated: 110 more rows]
